# Supplementary material for: Integrating Crop Growth Models with Whole Genome Prediction through Approximate Bayesian Computation
Source: PLoS One. 2015 Jun 29;10(6):e0130855. doi: 10.1371/journal.pone.0130855 (PMC4488317; doi:10.1371/journal.pone.0130855)
Supplement: S1 Dataset — The data set is a representative example of the 50 synthetic data sets used in the study. (CSV) [file pone.0130855.s002.csv]

grain_2012	grain_2013	TLN	AM	SRE	MTU	M1	M2	M3	M4	M5	M6	M7	M8	M9	M10	M11	M12	M13	M14	M15	M16	M17	M18	M19	M20	M21	M22	M23	M24	M25	M26	M27	M28	M29	M30	M31	M32	M33	M34	M35	M36	M37	M38	M39	M40	M41	M42	M43	M44
1257.79988175645	1136.34504255908	12.1906342510931	780.425667255142	1.60760531462821	1167.26826005626	-1	1	1	1	-1	-1	-1	1	-1	1	1	-1	1	-1	-1	-1	1	1	-1	-1	1	1	1	1	-1	-1	-1	1	-1	-1	-1	1	1	-1	-1	-1	-1	-1	1	1	-1	1	-1	1
1176.31696490836	1046.2335675275	10.086723683429	755.575476839443	1.60457173160025	1062.30269128021	1	-1	-1	-1	1	1	1	-1	1	-1	-1	1	-1	1	1	1	-1	-1	1	1	-1	-1	-1	-1	1	1	1	-1	1	1	1	-1	-1	1	1	1	1	1	-1	-1	1	-1	1	-1
1164.92111173806	1104.98327717633	15.3506734433962	744.124619979864	1.58580512171646	1214.44336984952	1	-1	1	1	-1	-1	-1	1	-1	1	1	-1	1	-1	-1	-1	1	1	-1	-1	1	1	1	1	-1	-1	-1	1	-1	-1	-1	1	1	-1	-1	-1	-1	-1	1	1	-1	1	-1	1
1126.60310329572	1061.77762871031	15.6726621744263	719.574332744858	1.57923127534198	1132.73173994374	1	-1	-1	-1	1	1	1	-1	1	-1	-1	1	-1	1	1	1	-1	-1	1	1	-1	-1	-1	-1	1	1	1	-1	1	1	1	-1	-1	1	1	1	1	1	-1	-1	1	-1	1	-1
1257.79988175645	1136.34504255908	12.1906342510931	780.425667255142	1.60760531462821	1167.26826005626	-1	1	1	1	-1	-1	-1	1	-1	1	1	-1	1	-1	-1	-1	1	1	-1	-1	1	1	1	1	-1	-1	-1	1	-1	-1	-1	1	1	-1	-1	-1	-1	-1	1	1	-1	1	-1	1
1257.79988175645	1136.34504255908	12.1906342510931	780.425667255142	1.60760531462821	1167.26826005626	-1	1	1	1	-1	-1	-1	1	-1	1	1	-1	1	-1	-1	-1	1	1	-1	-1	1	1	1	1	-1	-1	-1	1	-1	-1	-1	1	1	-1	-1	-1	-1	-1	1	1	-1	1	-1	1
1101.92939937776	1048.11648991971	15.6726621744263	715.412470276895	1.55108752294986	1170.97251220379	1	-1	-1	-1	1	1	1	-1	1	-1	-1	1	-1	1	1	1	-1	-1	1	1	-1	-1	-1	-1	1	1	1	-1	1	1	1	-1	-1	1	1	1	1	1	-1	-1	1	-1	1	-1
1257.79988175645	1136.34504255908	12.1906342510931	780.425667255142	1.60760531462821	1167.26826005626	-1	1	1	1	-1	-1	-1	1	-1	1	1	-1	1	-1	-1	-1	1	1	-1	-1	1	1	1	1	-1	-1	-1	1	-1	-1	-1	1	1	-1	-1	-1	-1	-1	1	1	-1	1	-1	1
1255.81698474135	1118.64668575007	11.0539306766126	744.124619979864	1.6238473008702	1203.53123087912	-1	1	1	1	-1	-1	-1	1	-1	1	1	-1	1	-1	-1	-1	1	1	-1	-1	1	1	1	1	-1	-1	-1	1	-1	-1	-1	1	1	-1	-1	-1	-1	-1	1	1	-1	1	-1	1
1117.06950856517	1043.20161820454	15.1461462874483	729.449767926481	1.52648938118968	1167.86480406324	-1	1	1	1	-1	-1	-1	1	-1	1	1	-1	1	1	1	1	-1	-1	1	1	-1	-1	-1	-1	1	1	1	1	-1	-1	-1	-1	-1	1	1	1	1	1	-1	-1	1	-1	1	-1
1087.64434252994	1110.97039898447	17.7765727420904	744.424523160557	1.58226485836994	1237.69730871979	-1	1	1	1	-1	-1	-1	1	-1	1	1	-1	1	-1	-1	-1	1	1	-1	-1	1	1	1	1	-1	-1	-1	1	-1	-1	-1	1	1	-1	-1	-1	-1	-1	1	1	-1	1	-1	1
1128.49814999933	1110.37931547198	16.211562350976	725.469482846391	1.58580512171646	1226.74606112973	1	-1	-1	-1	1	1	1	-1	1	-1	-1	1	-1	1	1	1	-1	-1	1	1	1	1	1	1	-1	-1	-1	1	-1	-1	-1	1	1	-1	-1	-1	-1	-1	1	1	-1	1	-1	1
1098.32418337903	1090.20153024031	17.7765727420904	780.725570435835	1.56602287212795	1178.18039902665	-1	1	1	1	-1	-1	-1	1	-1	1	1	-1	1	-1	-1	-1	1	1	-1	-1	1	1	1	1	-1	-1	-1	1	-1	-1	-1	1	1	-1	-1	-1	-1	-1	1	1	-1	1	-1	1
1087.64434252994	1110.97039898447	17.7765727420904	744.424523160557	1.58226485836994	1237.69730871979	-1	1	1	1	-1	-1	-1	1	-1	1	1	-1	1	-1	-1	-1	1	1	-1	-1	1	1	1	1	-1	-1	-1	1	-1	-1	-1	1	1	-1	-1	-1	-1	-1	1	1	-1	1	-1	1
1183.09034313533	1060.65602835221	10.086723683429	764.261809062794	1.60457173160025	1085.55663015048	1	-1	-1	-1	1	1	1	-1	1	-1	-1	1	-1	1	1	1	-1	-1	1	1	-1	-1	-1	-1	1	1	1	-1	1	1	1	-1	-1	1	1	1	1	1	-1	-1	1	-1	1	-1
1211.54535201498	1073.36165290167	10.9339154091297	784.887432903799	1.59535329355129	1148.87009329662	1	-1	1	1	-1	-1	-1	1	-1	1	1	-1	1	-1	-1	-1	1	1	-1	-1	1	1	1	1	-1	-1	-1	1	-1	-1	-1	1	1	-1	-1	-1	-1	-1	1	1	-1	1	-1	-1
1255.81698474135	1118.64668575007	11.0539306766126	744.124619979864	1.6238473008702	1203.53123087912	-1	1	1	1	-1	-1	-1	1	-1	1	1	-1	1	-1	-1	-1	1	1	-1	-1	1	1	1	1	-1	-1	-1	1	-1	-1	-1	1	1	-1	-1	-1	-1	-1	1	1	-1	1	-1	1
1087.93805300755	1021.23417548062	16.0070351950281	719.574332744858	1.52648938118968	1132.73173994374	1	-1	-1	-1	1	1	1	-1	1	-1	-1	1	-1	1	1	1	-1	-1	1	1	-1	-1	-1	-1	1	1	1	-1	1	1	-1	-1	-1	1	1	1	1	1	-1	-1	1	-1	1	-1
1183.09034313533	1060.65602835221	10.086723683429	764.261809062794	1.60457173160025	1085.55663015048	1	-1	-1	-1	1	1	1	-1	1	-1	-1	1	-1	1	1	1	-1	-1	1	1	-1	-1	-1	-1	1	1	1	-1	1	1	1	-1	-1	1	1	1	1	1	-1	-1	1	-1	1	-1
1081.94898483551	1099.13708192419	17.7765727420904	735.738190937206	1.58226485836994	1214.44336984952	-1	1	1	1	-1	-1	-1	1	-1	1	1	-1	1	-1	-1	-1	1	1	-1	-1	1	1	1	1	-1	-1	-1	1	-1	-1	-1	1	1	-1	-1	-1	-1	-1	1	1	-1	1	-1	1
1126.60310329572	1061.77762871031	15.6726621744263	719.574332744858	1.57923127534198	1132.73173994374	1	-1	-1	-1	1	1	1	-1	1	-1	-1	1	-1	1	1	1	-1	-1	1	1	-1	-1	-1	-1	1	1	1	-1	1	1	1	-1	-1	1	1	1	1	1	-1	-1	1	-1	1	-1
1257.79988175645	1136.34504255908	12.1906342510931	780.425667255142	1.60760531462821	1167.26826005626	-1	1	1	1	-1	-1	-1	1	-1	1	1	-1	1	-1	-1	-1	1	1	-1	-1	1	1	1	1	-1	-1	-1	1	-1	-1	-1	1	1	-1	-1	-1	-1	-1	1	1	-1	1	-1	1
1228.99354253751	1109.98599334303	13.7693418240866	753.467178269788	1.61328348933065	1144.43788721698	1	-1	-1	-1	1	1	1	-1	1	-1	-1	1	-1	1	1	1	-1	-1	1	1	-1	-1	-1	-1	1	1	1	-1	1	1	1	-1	-1	1	1	1	1	1	-1	1	-1	1	-1	1
1114.11470517025	1031.4916484272	15.6726621744263	719.574332744858	1.56298928909999	1096.46876912088	1	-1	-1	-1	1	1	1	-1	1	-1	-1	1	-1	1	1	1	-1	-1	1	1	-1	-1	-1	-1	1	1	1	-1	1	1	1	-1	-1	1	1	1	1	1	-1	-1	1	-1	1	-1
1221.29516971611	1125.17799699061	14.1037148446884	744.687476317936	1.60760531462821	1179.57095133647	1	-1	-1	-1	1	1	1	-1	1	-1	-1	1	-1	1	1	1	-1	-1	1	1	-1	-1	1	1	-1	-1	-1	1	-1	-1	-1	1	1	-1	-1	-1	-1	-1	1	1	-1	1	-1	1
1256.27648715807	1142.73993657453	13.7693418240866	753.767081450481	1.64628674093006	1164.28049271739	1	-1	-1	-1	1	1	1	-1	1	-1	-1	1	-1	1	1	1	-1	-1	1	1	-1	-1	-1	-1	1	1	1	-1	1	1	1	-1	1	-1	-1	-1	-1	-1	1	1	-1	1	-1	1
896.876555067367	1038.1907605022	21.5289234049176	715.112567096201	1.5914832964189	1145.34562699869	1	-1	-1	-1	1	1	1	-1	1	-1	-1	1	-1	1	1	1	-1	-1	1	1	-1	-1	-1	-1	1	1	1	-1	1	1	1	-1	-1	1	1	1	1	1	-1	-1	1	-1	-1	1
1109.74793917004	978.933783855116	8.50801611043553	779.629643893081	1.59889355689781	1088.54439748935	1	-1	-1	1	-1	-1	-1	1	-1	1	1	-1	1	-1	-1	-1	1	1	-1	-1	1	1	1	1	-1	-1	-1	1	-1	-1	-1	1	1	-1	-1	-1	-1	-1	-1	-1	1	-1	1	-1
1150.25466886405	1020.32270400329	13.4919798920972	755.875380020136	1.53484553670787	1096.46876912088	1	-1	-1	-1	1	1	1	-1	1	-1	-1	1	-1	1	1	1	-1	-1	1	1	-1	-1	-1	-1	1	1	1	-1	1	1	1	-1	-1	1	1	1	1	1	-1	-1	1	-1	1	-1
1087.64434252994	1103.61042146959	17.7765727420904	744.424523160557	1.58226485836994	1234.28597534993	-1	1	1	1	-1	-1	-1	1	-1	1	1	-1	1	-1	-1	-1	1	1	-1	-1	1	1	1	1	-1	-1	-1	1	-1	-1	-1	1	1	-1	-1	-1	-1	-1	1	1	-1	1	-1	1
1126.60310329572	1061.77762871031	15.6726621744263	719.574332744858	1.57923127534198	1132.73173994374	1	-1	-1	-1	1	1	1	-1	1	-1	-1	1	-1	1	1	1	-1	-1	1	1	-1	-1	-1	-1	1	1	1	-1	1	1	1	-1	-1	1	1	1	1	1	-1	-1	1	-1	1	-1
1257.79988175645	1136.34504255908	12.1906342510931	780.425667255142	1.60760531462821	1167.26826005626	1	-1	1	1	-1	-1	-1	1	-1	1	1	-1	1	-1	-1	-1	1	1	-1	-1	1	1	1	1	-1	-1	-1	1	-1	-1	-1	1	1	-1	-1	-1	-1	-1	1	1	-1	1	-1	1
1091.32007676246	1115.29835836025	18.4943914075042	740.28303377664	1.6160867854645	1202.5642446003	-1	1	1	1	-1	-1	-1	1	-1	1	1	-1	1	-1	-1	-1	1	1	-1	1	-1	-1	-1	-1	1	1	1	-1	1	1	1	-1	-1	1	1	1	-1	-1	1	1	-1	1	-1	1
1176.31696490836	1055.64461088064	10.086723683429	755.575476839443	1.60457173160025	1085.55663015048	1	-1	-1	-1	1	1	1	-1	1	-1	-1	1	-1	1	1	1	-1	-1	1	1	-1	-1	-1	-1	1	1	1	-1	1	1	1	-1	-1	1	1	1	1	1	-1	-1	1	-1	1	-1
1047.05363899656	908.6552845087	7.03693951535317	755.312523682064	1.60930467901488	1109.51690969313	-1	1	1	1	-1	-1	-1	1	-1	1	1	-1	1	-1	-1	-1	1	1	-1	-1	1	1	-1	-1	1	1	1	-1	1	1	1	-1	-1	1	1	1	1	1	-1	-1	1	-1	1	-1
1158.76363296036	1035.74864618733	9.03453199741349	763.878828691322	1.59306269277289	1137.11005959243	1	-1	-1	-1	1	1	1	-1	1	-1	-1	1	-1	1	1	-1	1	1	-1	-1	1	1	1	1	-1	-1	-1	1	-1	-1	-1	-1	-1	1	1	1	1	1	-1	-1	1	-1	1	-1
1257.79988175645	1136.34504255908	12.1906342510931	780.425667255142	1.60760531462821	1167.26826005626	-1	1	1	1	-1	-1	-1	1	-1	1	1	-1	1	-1	-1	-1	1	1	-1	-1	1	1	1	1	-1	-1	-1	1	-1	-1	-1	1	1	-1	-1	-1	-1	-1	1	1	-1	1	-1	1
1081.94898483551	1080.71526049485	17.7765727420904	735.738190937206	1.58226485836994	1178.18039902665	-1	1	1	1	-1	-1	-1	1	-1	1	1	-1	1	-1	-1	-1	1	1	-1	-1	1	1	1	1	-1	-1	-1	1	-1	-1	-1	1	1	-1	-1	-1	-1	-1	1	1	-1	1	-1	1
1201.36831456549	1138.81786826553	15.3506734433962	752.810952203214	1.6238473008702	1234.28597534993	-1	1	1	1	-1	-1	-1	1	-1	1	1	-1	1	-1	-1	-1	1	1	-1	-1	1	1	1	1	-1	-1	-1	1	-1	-1	-1	1	1	-1	-1	-1	-1	-1	1	1	-1	1	-1	1
1087.64434252994	1103.61042146959	17.7765727420904	744.424523160557	1.58226485836994	1234.28597534993	-1	1	1	1	-1	-1	-1	1	-1	1	1	-1	1	-1	-1	-1	1	1	-1	-1	1	1	1	1	-1	-1	-1	1	-1	-1	-1	1	1	-1	-1	-1	-1	-1	1	1	-1	1	-1	1
1126.60310329572	1061.77762871031	15.6726621744263	719.574332744858	1.57923127534198	1132.73173994374	1	-1	-1	-1	1	1	1	-1	1	-1	-1	1	-1	1	1	1	-1	-1	1	1	-1	-1	-1	-1	1	1	1	-1	1	1	1	-1	-1	1	1	1	1	1	-1	-1	1	-1	1	-1
1128.01568633684	1070.36551615481	16.0070351950281	712.848194691315	1.5850621394669	1167.86480406324	1	-1	-1	-1	1	1	1	-1	1	-1	-1	1	-1	1	1	1	-1	-1	1	1	-1	-1	-1	-1	1	-1	-1	1	-1	-1	-1	1	1	-1	-1	-1	-1	-1	1	1	1	-1	1	-1
1176.55235408097	1055.81902639834	10.086723683429	755.875380020136	1.60457173160025	1085.55663015048	1	-1	-1	-1	1	1	1	-1	1	-1	-1	1	-1	1	1	1	-1	-1	1	1	-1	-1	-1	-1	1	1	1	-1	1	1	1	-1	-1	1	1	1	1	1	-1	-1	1	-1	1	-1
1087.64434252994	1096.82757468608	17.7765727420904	744.424523160557	1.58226485836994	1198.02300452706	-1	1	1	1	-1	-1	-1	1	-1	1	1	-1	1	-1	-1	-1	1	1	-1	-1	1	1	1	1	-1	-1	-1	1	-1	-1	-1	1	1	-1	-1	-1	-1	-1	1	1	-1	1	-1	1
1126.60310329572	1061.77762871031	15.6726621744263	719.574332744858	1.57923127534198	1132.73173994374	1	-1	-1	-1	1	1	1	-1	1	-1	-1	1	-1	1	1	1	-1	-1	1	1	-1	-1	-1	-1	1	1	1	-1	1	1	1	-1	-1	1	1	1	1	1	-1	-1	1	-1	1	-1
1146.73305507546	1085.25131554162	16.0684921088099	735.821268127985	1.5914832964189	1179.31030573003	-1	1	1	1	-1	-1	-1	1	-1	1	1	-1	1	-1	1	1	-1	-1	1	1	-1	-1	-1	-1	1	1	1	-1	1	1	1	-1	-1	1	1	1	1	-1	1	1	-1	1	-1	1
1109.35688478417	1036.62289674445	16.8093657489069	755.875380020136	1.56298928909999	1096.46876912088	1	-1	-1	-1	1	1	1	-1	1	-1	-1	1	-1	1	1	1	-1	-1	1	1	-1	-1	-1	-1	1	1	1	-1	1	1	1	-1	-1	1	1	1	1	1	-1	-1	1	-1	1	-1
1257.79988175645	1136.34504255908	12.1906342510931	780.425667255142	1.60760531462821	1167.26826005626	-1	1	1	1	-1	-1	-1	1	-1	1	1	-1	1	-1	-1	-1	1	1	-1	-1	1	1	1	1	-1	-1	-1	1	-1	-1	-1	1	1	-1	-1	-1	-1	-1	1	1	-1	1	-1	1
1145.29102346585	1005.13417007897	9.22583477584923	758.479798771159	1.60457173160025	1062.30269128021	-1	1	1	1	-1	-1	-1	1	-1	1	-1	1	-1	1	1	1	-1	-1	1	1	-1	-1	-1	-1	1	1	1	-1	1	1	1	-1	-1	1	1	1	1	1	-1	-1	1	-1	1	-1
1087.33448010028	958.54724362132	8.50801611043553	782.533965824797	1.5658903052984	1088.54439748935	-1	1	1	1	-1	-1	-1	1	-1	1	1	-1	1	-1	-1	-1	1	1	-1	-1	1	1	1	1	-1	-1	-1	1	-1	-1	-1	-1	-1	1	1	1	1	1	-1	-1	1	-1	1	-1
1257.79988175645	1136.34504255908	12.1906342510931	780.425667255142	1.60760531462821	1167.26826005626	-1	1	1	1	-1	-1	-1	1	-1	1	1	-1	1	-1	-1	-1	1	1	-1	-1	1	1	1	1	-1	-1	-1	1	-1	-1	-1	1	1	-1	-1	-1	-1	-1	1	1	-1	1	-1	1
1168.201163365	1054.58986810553	14.0939546014329	746.532821730212	1.54054984904013	1155.56211278302	-1	1	1	1	-1	-1	-1	1	-1	1	1	-1	1	-1	-1	-1	1	1	-1	-1	1	1	1	1	-1	-1	-1	1	-1	-1	-1	1	1	1	1	1	1	1	-1	-1	1	-1	1	-1
886.583236809291	1043.22645637654	21.8632964255194	708.386429042658	1.59731416054383	1226.74606112973	1	-1	-1	-1	1	1	1	-1	1	-1	-1	1	-1	1	1	1	-1	-1	1	1	-1	-1	-1	-1	-1	-1	-1	1	-1	-1	-1	1	1	-1	-1	-1	-1	-1	1	1	-1	1	-1	1
1234.55386014797	1109.84405067882	12.9084529165068	772.422218583956	1.61328348933065	1151.97780143718	-1	1	1	1	-1	-1	-1	1	-1	1	1	-1	1	-1	-1	-1	1	1	-1	1	-1	-1	-1	-1	1	1	1	-1	1	1	1	-1	-1	1	1	1	-1	-1	1	1	-1	1	-1	1
1188.42628530349	1052.0211210293	12.1906342510931	778.372103356833	1.53774655290628	1126.78516974939	1	-1	-1	1	-1	-1	-1	1	-1	1	1	-1	1	-1	-1	-1	1	1	-1	-1	1	1	1	1	-1	-1	-1	1	-1	-1	-1	1	1	-1	-1	1	1	1	-1	-1	1	-1	1	-1
1176.31696490836	1046.2335675275	10.086723683429	755.575476839443	1.60457173160025	1065.71402465007	1	-1	-1	-1	1	1	1	-1	1	-1	-1	1	-1	1	1	1	-1	-1	1	1	-1	-1	-1	-1	1	1	1	-1	1	1	1	-1	-1	1	1	1	1	1	-1	-1	1	-1	1	-1
1126.60310329572	1061.77762871031	15.6726621744263	719.574332744858	1.57923127534198	1132.73173994374	1	-1	-1	-1	1	1	1	-1	1	-1	-1	1	-1	1	1	1	-1	-1	1	1	-1	-1	-1	-1	1	1	1	-1	1	1	1	-1	-1	1	1	1	1	1	-1	-1	1	-1	1	-1
1151.03271405498	1023.98038365296	10.086723683429	751.41361437148	1.57642797920813	1062.30269128021	1	-1	-1	-1	1	1	1	-1	1	-1	-1	1	-1	1	1	1	-1	-1	1	1	-1	-1	-1	-1	1	1	1	-1	1	1	1	-1	-1	1	1	1	1	1	-1	-1	1	-1	1	-1
1237.42846691418	1129.29256595653	14.1037148446884	753.467178269788	1.61911435345558	1144.43788721698	1	-1	-1	-1	1	1	1	-1	1	-1	-1	1	-1	1	1	1	-1	-1	1	1	-1	-1	-1	-1	1	1	1	-1	1	1	-1	1	1	-1	-1	-1	-1	-1	1	1	-1	1	-1	1
1256.03740316566	1134.75493555083	13.7693418240866	753.467178269788	1.64628674093006	1144.43788721698	1	-1	-1	-1	1	1	1	-1	1	-1	-1	1	-1	1	1	1	-1	-1	1	1	-1	-1	-1	-1	1	1	1	-1	1	1	1	-1	-1	1	-1	-1	-1	-1	1	1	-1	1	-1	1
1168.201163365	1054.58986810553	14.0939546014329	746.532821730212	1.54054984904013	1155.56211278302	-1	1	1	1	-1	-1	-1	1	-1	1	1	-1	1	-1	-1	-1	1	1	-1	-1	1	1	1	1	-1	-1	-1	1	-1	-1	-1	1	1	-1	-1	1	1	1	-1	-1	1	-1	1	-1
1273.17261391007	1135.52515148819	11.8562612304913	772.122315403263	1.67185624760788	1132.13519593676	-1	1	1	1	-1	-1	-1	1	-1	1	1	-1	1	-1	-1	-1	1	1	-1	-1	-1	-1	-1	-1	1	1	1	-1	1	1	1	1	1	-1	-1	-1	-1	-1	1	1	-1	1	-1	1
1027.3804808861	1102.67300683206	19.6896533356857	721.627896643167	1.62191764958942	1242.82220382246	1	-1	-1	-1	1	1	1	-1	1	-1	-1	1	-1	1	1	1	-1	-1	1	1	-1	-1	-1	-1	1	1	1	-1	1	1	-1	1	1	-1	-1	-1	-1	-1	1	1	-1	1	-1	1
1185.33468504459	1062.31314673751	10.086723683429	767.16613099451	1.60457173160025	1085.55663015048	-1	1	1	-1	1	1	1	-1	1	-1	-1	1	-1	1	1	1	-1	-1	1	1	-1	-1	-1	-1	1	1	1	-1	1	1	1	-1	-1	1	1	1	1	1	-1	-1	1	-1	1	-1
1195.00597995459	1126.84948926645	15.3506734433962	744.124619979864	1.6238473008702	1203.53123087912	-1	1	1	1	-1	-1	-1	1	-1	1	1	-1	1	-1	-1	-1	1	1	-1	-1	1	1	1	1	-1	-1	-1	1	-1	-1	-1	1	1	-1	-1	-1	-1	-1	1	1	-1	1	-1	1
1261.49546008985	1124.4204373466	12.9084529165068	772.122315403263	1.64628674093006	1132.13519593676	-1	1	1	1	-1	-1	-1	1	-1	1	1	-1	1	-1	-1	-1	1	-1	1	1	-1	-1	-1	-1	1	1	1	-1	1	1	1	-1	1	-1	-1	-1	-1	-1	1	1	-1	1	-1	1
1084.76432990488	1119.81734327742	18.6374616496702	745.682063696805	1.61040861076206	1237.69730871979	-1	-1	-1	-1	1	1	1	-1	1	-1	-1	1	-1	-1	-1	-1	1	1	-1	-1	1	1	1	1	-1	-1	-1	1	-1	-1	-1	1	1	-1	-1	-1	-1	-1	1	1	-1	1	-1	1
1126.60310329572	1052.30267767997	15.6726621744263	719.574332744858	1.57923127534198	1112.88913444333	1	-1	-1	-1	1	1	1	-1	1	-1	-1	1	-1	1	1	1	-1	-1	1	1	-1	-1	-1	-1	1	1	1	-1	1	1	1	-1	-1	1	1	1	1	1	-1	-1	1	-1	1	-1
1257.79988175645	1136.34504255908	12.1906342510931	780.425667255142	1.60760531462821	1167.26826005626	-1	1	1	1	-1	-1	-1	1	-1	1	1	-1	1	-1	-1	-1	1	1	-1	-1	1	1	1	1	-1	-1	-1	1	-1	-1	-1	1	1	-1	-1	-1	-1	-1	1	1	-1	1	-1	1
1126.60310329572	1061.77762871031	15.6726621744263	719.574332744858	1.57923127534198	1132.73173994374	1	-1	-1	-1	1	1	1	-1	1	-1	-1	1	-1	1	1	1	-1	-1	1	1	-1	-1	-1	-1	1	1	1	-1	1	1	1	-1	-1	1	1	1	1	1	-1	-1	1	-1	1	-1
1172.98394637708	1040.7407935954	13.4919798920972	755.875380020136	1.56298928909999	1096.46876912088	1	-1	-1	-1	1	1	1	-1	1	-1	-1	1	-1	1	1	1	-1	-1	1	1	-1	-1	-1	-1	1	1	1	-1	1	1	1	-1	-1	1	1	1	1	1	-1	-1	1	-1	1	-1
1255.59307732477	1134.7516578168	12.1906342510931	777.521345323426	1.60760531462821	1167.26826005626	1	-1	-1	-1	1	-1	-1	1	-1	1	1	-1	1	-1	-1	-1	1	1	-1	-1	1	1	1	1	-1	-1	-1	1	-1	-1	-1	1	1	-1	-1	-1	-1	-1	1	1	-1	1	-1	1
1126.60310329572	1052.30267767997	15.6726621744263	719.574332744858	1.57923127534198	1121.81960097335	1	-1	-1	-1	1	1	1	-1	1	-1	-1	1	-1	1	1	1	-1	-1	1	1	-1	-1	-1	-1	1	1	1	-1	1	1	1	-1	-1	1	1	1	1	1	-1	-1	1	-1	1	-1
1128.748571966	1063.36603650397	15.6726621744263	722.478654676574	1.57923127534198	1132.73173994374	-1	1	1	1	1	1	1	-1	1	-1	-1	1	-1	1	1	1	-1	-1	1	1	-1	-1	-1	-1	1	1	1	-1	1	1	1	-1	-1	1	1	1	1	1	-1	-1	1	-1	1	-1
1145.00174770913	1090.56930094136	16.4873770178768	780.425667255142	1.56956313547447	1178.18039902665	-1	1	1	1	-1	-1	-1	1	-1	1	1	-1	1	-1	-1	-1	1	1	-1	-1	1	1	1	1	-1	-1	-1	1	-1	-1	-1	1	1	-1	-1	-1	-1	-1	1	1	-1	1	-1	1
1257.79988175645	1136.34504255908	12.1906342510931	780.425667255142	1.60760531462821	1167.26826005626	-1	1	1	1	-1	-1	-1	1	-1	1	1	-1	1	-1	-1	-1	1	1	-1	-1	1	1	1	1	-1	-1	-1	1	-1	-1	-1	1	1	-1	-1	-1	-1	-1	1	1	-1	1	-1	1
1257.79988175645	1136.34504255908	12.1906342510931	780.425667255142	1.60760531462821	1167.26826005626	-1	1	1	1	-1	-1	-1	1	-1	1	1	-1	1	-1	-1	-1	1	1	-1	-1	1	1	1	1	-1	-1	-1	1	-1	-1	-1	1	1	-1	-1	-1	-1	-1	1	1	-1	1	-1	1
1005.60811717013	1079.47864993394	19.6896533356857	717.16613099451	1.59377389719731	1219.56826495219	1	-1	-1	-1	1	1	1	-1	1	-1	-1	1	-1	1	1	1	-1	-1	1	1	-1	-1	-1	-1	1	1	1	-1	1	-1	-1	1	1	-1	-1	-1	-1	-1	1	1	-1	1	-1	1
1126.60310329572	1061.77762871031	15.6726621744263	719.574332744858	1.57923127534198	1132.73173994374	1	-1	-1	-1	1	1	1	-1	1	-1	-1	1	-1	1	1	1	-1	-1	1	1	-1	-1	-1	-1	1	1	1	-1	1	1	1	-1	-1	1	1	1	1	1	-1	-1	1	-1	1	-1
1196.79231889288	1097.14377496345	14.0939546014329	748.58638562852	1.57355310063954	1196.04520308988	-1	1	1	1	-1	-1	-1	1	-1	1	1	-1	1	-1	-1	-1	1	1	-1	-1	1	1	1	1	-1	-1	-1	1	-1	-1	-1	1	1	-1	-1	-1	-1	-1	1	1	-1	1	1	-1
1180.62236686036	1055.19460935848	13.2467628757321	719.274429564165	1.5827715386885	1112.88913444333	1	-1	-1	-1	1	1	1	-1	1	-1	-1	1	-1	1	1	1	-1	-1	1	1	-1	-1	-1	-1	1	1	1	-1	1	1	1	-1	-1	1	1	1	1	1	-1	-1	1	-1	1	-1
1176.37202367681	1093.49511188543	14.8117732668466	722.478654676574	1.61223452694139	1132.73173994374	-1	1	1	1	-1	-1	-1	1	-1	-1	-1	1	-1	1	1	1	-1	-1	1	1	-1	-1	-1	-1	1	1	1	-1	1	1	1	-1	-1	-1	-1	-1	-1	-1	1	-1	1	-1	1	-1
1126.60310329572	1043.17131193483	15.6726621744263	719.574332744858	1.57923127534198	1096.46876912088	1	-1	-1	-1	1	1	1	-1	1	-1	-1	1	-1	1	1	1	-1	-1	1	1	-1	-1	-1	-1	1	1	1	-1	1	1	1	-1	-1	1	1	1	1	1	-1	-1	1	-1	1	-1
1126.60310329572	1061.77762871031	15.6726621744263	719.574332744858	1.57923127534198	1132.73173994374	1	-1	-1	-1	1	1	1	-1	1	-1	-1	1	-1	1	1	1	-1	-1	1	1	-1	-1	-1	-1	1	1	1	-1	1	1	1	-1	-1	1	1	1	1	1	-1	-1	1	-1	1	-1
1255.59307732477	1134.7516578168	12.1906342510931	777.521345323426	1.60760531462821	1167.26826005626	1	-1	-1	-1	1	1	-1	1	-1	1	1	-1	1	-1	-1	-1	1	1	-1	-1	1	1	1	1	-1	-1	-1	1	-1	-1	-1	1	1	-1	-1	-1	-1	-1	1	1	-1	1	-1	1
1257.79988175645	1136.34504255908	12.1906342510931	780.425667255142	1.60760531462821	1167.26826005626	1	-1	1	1	-1	-1	-1	1	-1	1	1	-1	1	-1	-1	-1	1	1	-1	-1	1	1	1	1	-1	-1	-1	1	-1	-1	-1	1	1	-1	-1	-1	-1	-1	1	1	-1	1	-1	1
1257.79988175645	1136.34504255908	12.1906342510931	780.425667255142	1.60760531462821	1167.26826005626	-1	1	1	1	-1	-1	-1	1	-1	1	1	-1	1	-1	-1	-1	1	1	-1	-1	1	1	1	1	-1	-1	-1	1	-1	-1	-1	1	1	-1	-1	-1	-1	-1	1	1	-1	1	-1	1
1128.49814999933	1110.37931547198	16.211562350976	725.469482846391	1.58580512171646	1226.74606112973	1	-1	-1	-1	1	1	1	-1	1	-1	-1	1	-1	1	1	1	-1	-1	1	1	1	1	1	1	-1	-1	-1	1	-1	-1	-1	1	1	-1	-1	-1	-1	-1	1	1	-1	1	-1	1
1126.60310329572	1061.77762871031	15.6726621744263	719.574332744858	1.57923127534198	1132.73173994374	1	-1	-1	-1	1	1	1	-1	1	-1	-1	1	-1	1	1	1	-1	-1	1	1	-1	-1	-1	-1	1	1	1	-1	1	1	1	-1	-1	1	1	1	1	1	-1	-1	1	-1	1	-1
1150.47276210767	1069.11313557131	14.8117732668466	722.478654676574	1.57923127534198	1132.73173994374	-1	1	1	1	-1	-1	-1	1	-1	-1	-1	1	-1	1	1	1	-1	-1	1	1	-1	-1	-1	-1	1	1	1	-1	1	1	1	-1	-1	1	1	1	1	1	-1	-1	1	-1	1	-1
1173.79360353343	1082.67467473233	15.334352215201	770.368654685647	1.57288771586161	1147.75768195318	-1	1	1	1	-1	-1	-1	1	-1	1	1	-1	1	-1	-1	1	-1	-1	1	1	-1	-1	-1	-1	1	1	1	-1	1	1	1	-1	-1	1	1	1	1	1	-1	-1	1	-1	1	-1
1257.79988175645	1136.34504255908	12.1906342510931	780.425667255142	1.60760531462821	1167.26826005626	1	-1	-1	1	-1	-1	-1	1	-1	1	1	-1	1	-1	-1	-1	1	1	-1	-1	1	1	1	1	-1	-1	-1	1	-1	-1	-1	1	1	-1	-1	-1	-1	-1	1	1	-1	1	-1	1
1075.76412536095	1057.00331136596	18.5789032959692	787.451708489378	1.56019200800302	1122.4068501007	-1	1	1	1	-1	-1	-1	1	-1	1	1	-1	1	-1	-1	-1	1	1	-1	-1	1	1	1	1	-1	-1	1	-1	1	1	1	-1	-1	1	1	1	1	1	-1	-1	1	-1	1	1
1126.60310329572	1061.77762871031	15.6726621744263	719.574332744858	1.57923127534198	1132.73173994374	1	-1	-1	-1	1	1	1	-1	1	-1	-1	1	-1	1	1	1	-1	-1	1	1	-1	-1	-1	-1	1	1	1	-1	1	1	1	-1	-1	1	1	1	1	1	-1	-1	1	-1	1	-1
1126.60310329572	1061.77762871031	15.6726621744263	719.574332744858	1.57923127534198	1132.73173994374	1	-1	-1	-1	1	1	1	-1	1	-1	-1	1	-1	1	1	1	-1	-1	1	1	-1	-1	-1	-1	1	1	1	-1	1	1	1	-1	-1	1	1	1	1	1	-1	-1	1	-1	1	-1
1186.13471183599	1125.15248926792	15.5958904597613	781.983110972083	1.59416662452007	1201.43433789691	1	-1	-1	-1	1	1	-1	1	-1	1	1	-1	1	-1	-1	-1	1	1	-1	-1	1	1	1	1	-1	-1	-1	1	-1	-1	-1	1	1	-1	-1	-1	-1	-1	1	1	-1	1	-1	1
1176.27279777244	1047.80190033289	10.5995423885279	774.530517153609	1.60103146825373	1073.25393887027	-1	1	1	1	-1	-1	-1	1	-1	1	1	-1	1	-1	-1	-1	1	1	-1	-1	-1	-1	-1	-1	1	1	1	-1	1	1	1	-1	-1	1	1	1	1	1	-1	-1	1	-1	1	-1
1257.79988175645	1136.34504255908	12.1906342510931	780.425667255142	1.60760531462821	1167.26826005626	-1	1	1	1	-1	-1	-1	1	-1	1	1	-1	1	-1	-1	-1	1	1	-1	-1	1	1	1	1	-1	-1	-1	1	-1	-1	-1	1	1	-1	-1	-1	-1	-1	1	1	-1	1	-1	1
1257.79988175645	1136.34504255908	12.1906342510931	780.425667255142	1.60760531462821	1167.26826005626	-1	1	1	1	-1	-1	-1	1	-1	1	1	-1	1	-1	-1	-1	1	1	-1	-1	1	1	1	1	-1	-1	-1	1	-1	-1	-1	1	1	-1	-1	-1	-1	-1	1	1	-1	1	-1	1
1257.79988175645	1136.34504255908	12.1906342510931	780.425667255142	1.60760531462821	1167.26826005626	-1	1	1	1	-1	-1	-1	1	-1	1	1	-1	1	-1	-1	-1	1	1	-1	-1	1	1	1	1	-1	-1	-1	1	-1	-1	-1	1	1	-1	-1	-1	-1	-1	1	1	-1	1	-1	1
1185.27709529253	1065.68850995205	12.3858739681523	738.229469878332	1.5827715386885	1132.73173994374	-1	1	1	1	-1	-1	-1	1	-1	1	1	-1	1	1	1	1	-1	-1	1	1	-1	-1	-1	-1	1	1	1	-1	1	1	1	-1	-1	1	1	1	1	1	-1	-1	1	-1	1	-1
1307.50670732956	1180.24266069761	13.0515231586729	793.273861946456	1.63574906702033	1190.52219892652	-1	1	1	1	1	1	1	-1	-1	1	1	-1	1	-1	-1	-1	1	1	-1	-1	1	1	1	1	-1	-1	-1	1	-1	-1	-1	1	1	-1	-1	-1	-1	-1	1	1	-1	1	-1	1
1002.91373064304	1077.23543377629	19.6896533356857	712.848194691315	1.59377389719731	1250	-1	1	1	-1	1	1	1	-1	1	-1	-1	1	-1	1	1	1	-1	-1	1	1	-1	-1	-1	1	-1	1	1	1	-1	-1	-1	1	1	-1	-1	-1	-1	-1	1	1	-1	1	-1	1
1261.74338064923	1135.01988088722	13.0515231586729	764.674852053384	1.60760531462821	1179.57095133647	-1	1	1	1	-1	-1	1	-1	1	-1	-1	1	-1	1	1	1	-1	-1	1	-1	1	1	1	1	-1	-1	-1	1	-1	-1	-1	1	1	-1	-1	-1	-1	-1	1	1	-1	1	-1	1
1164.23219974354	1030.30857208003	9.22583477584923	782.916946196267	1.60457173160025	1073.25393887027	-1	1	1	1	-1	-1	-1	1	-1	1	1	-1	1	-1	-1	-1	1	1	1	1	-1	-1	-1	-1	1	1	1	-1	1	1	1	-1	-1	1	1	1	1	1	-1	-1	1	-1	1	-1
1126.60310329572	1061.77762871031	15.6726621744263	719.574332744858	1.57923127534198	1132.73173994374	1	-1	-1	-1	1	1	1	-1	1	-1	-1	1	-1	1	1	1	-1	-1	1	1	-1	-1	-1	-1	1	1	1	-1	1	1	1	-1	-1	1	1	1	1	1	-1	-1	1	-1	1	-1
1257.79988175645	1136.34504255908	12.1906342510931	780.425667255142	1.60760531462821	1167.26826005626	-1	1	1	1	-1	-1	-1	1	-1	1	1	-1	1	-1	-1	-1	1	1	-1	-1	1	1	1	1	-1	-1	-1	1	-1	-1	-1	1	1	-1	-1	-1	-1	-1	1	1	-1	1	-1	1
1256.59204919154	1156.92849121466	14.1037148446884	752.053563898309	1.64371784250118	1161.17278457684	-1	1	1	1	-1	-1	-1	1	1	-1	-1	1	-1	1	1	1	-1	-1	1	1	-1	-1	-1	-1	-1	-1	-1	1	-1	-1	-1	1	1	-1	-1	-1	-1	-1	1	1	-1	1	-1	1
1164.92111173806	1104.98327717633	15.3506734433962	744.124619979864	1.58580512171646	1214.44336984952	-1	1	1	1	-1	-1	-1	1	-1	1	1	-1	1	-1	-1	-1	1	1	-1	-1	1	1	1	1	-1	-1	-1	1	-1	-1	-1	1	1	-1	-1	-1	-1	-1	1	1	-1	1	-1	1
1257.79988175645	1136.34504255908	12.1906342510931	780.425667255142	1.60760531462821	1167.26826005626	-1	1	1	1	-1	-1	-1	1	-1	1	1	-1	1	-1	-1	-1	1	1	-1	-1	1	1	1	1	-1	-1	-1	1	-1	-1	-1	1	1	-1	-1	-1	-1	-1	1	1	-1	1	-1	1
1211.16890638973	1082.85613472969	13.2467628757321	719.274429564165	1.62081371784224	1112.88913444333	1	-1	-1	-1	1	1	1	-1	1	-1	-1	1	-1	1	1	1	-1	-1	1	1	-1	-1	-1	-1	1	1	1	-1	1	1	1	-1	-1	1	1	1	1	1	-1	-1	1	-1	1	-1
1009.645967422	1061.02537059155	19.3552803150839	719.574332744858	1.57923127534198	1174.38384557365	1	-1	-1	-1	1	1	1	-1	1	-1	-1	1	-1	1	1	1	-1	-1	1	1	-1	-1	-1	-1	1	1	1	-1	1	1	1	-1	-1	1	1	1	1	1	-1	-1	1	-1	1	-1
1257.79988175645	1136.34504255908	12.1906342510931	780.425667255142	1.60760531462821	1167.26826005626	-1	1	1	1	-1	-1	-1	1	-1	1	1	-1	1	-1	-1	-1	1	1	-1	-1	1	1	1	1	-1	-1	-1	1	-1	-1	-1	1	1	-1	-1	-1	-1	-1	1	1	-1	1	-1	1
1203.5047624493	1082.85613472969	13.2467628757321	719.274429564165	1.62081371784224	1098.56566210309	1	-1	-1	-1	1	1	1	-1	1	-1	-1	1	-1	1	1	1	-1	-1	1	1	-1	-1	-1	-1	1	1	1	-1	1	1	1	-1	-1	1	1	1	1	1	-1	-1	1	-1	1	-1
1259.50710962523	1133.42529545636	13.0515231586729	761.770530121668	1.60760531462821	1179.57095133647	1	-1	-1	-1	1	1	1	-1	1	-1	-1	1	-1	1	-1	-1	1	1	-1	-1	1	1	1	1	-1	-1	-1	1	-1	-1	-1	1	1	-1	-1	-1	-1	-1	1	1	-1	1	-1	1
1126.60310329572	1061.77762871031	15.6726621744263	719.574332744858	1.57923127534198	1132.73173994374	1	-1	-1	-1	1	1	1	-1	1	-1	-1	1	-1	1	1	1	-1	-1	1	1	-1	-1	-1	-1	1	1	1	-1	1	1	1	-1	-1	1	1	1	1	1	-1	-1	1	-1	1	-1
1178.82622121079	1057.50292968596	10.086723683429	758.779701951852	1.60457173160025	1085.55663015048	-1	1	1	1	-1	-1	-1	-1	1	-1	-1	1	-1	1	1	1	-1	-1	1	1	-1	-1	-1	-1	1	1	1	-1	1	1	1	-1	-1	1	1	1	1	1	-1	-1	1	-1	1	-1
1047.85103188269	1085.46573127793	18.8287644281059	731.503331824789	1.58226485836994	1237.69730871979	-1	1	1	1	-1	-1	-1	1	-1	1	1	-1	1	1	1	1	-1	-1	1	1	-1	-1	1	1	-1	-1	-1	1	-1	-1	-1	1	1	-1	-1	-1	-1	-1	1	1	-1	1	-1	1
1193.16038621389	1064.89020269428	13.2467628757321	719.574332744858	1.5827715386885	1132.73173994374	1	-1	-1	-1	1	1	1	-1	1	-1	-1	1	-1	1	1	1	-1	-1	1	1	-1	-1	-1	-1	1	1	1	-1	1	1	1	-1	-1	1	1	1	1	1	-1	-1	1	-1	1	-1
1126.60310329572	1061.77762871031	15.6726621744263	719.574332744858	1.57923127534198	1132.73173994374	1	-1	-1	-1	1	1	1	-1	1	-1	-1	1	-1	1	1	1	-1	-1	1	1	-1	-1	-1	-1	1	1	1	-1	1	1	1	-1	-1	1	1	1	1	1	-1	-1	1	-1	1	-1
1126.60310329572	1061.77762871031	15.6726621744263	719.574332744858	1.57923127534198	1132.73173994374	1	-1	-1	-1	1	1	1	-1	1	-1	-1	1	-1	1	1	1	-1	-1	1	1	-1	-1	-1	-1	1	1	1	-1	1	1	1	-1	-1	1	1	1	1	1	-1	-1	1	-1	1	-1
1257.79988175645	1136.34504255908	12.1906342510931	780.425667255142	1.60760531462821	1167.26826005626	-1	1	1	1	-1	-1	-1	1	-1	1	1	-1	1	-1	-1	-1	1	1	-1	-1	1	1	1	1	-1	-1	-1	1	-1	-1	-1	1	1	-1	-1	-1	-1	-1	1	1	-1	1	-1	1
1206.64849888179	1071.19333444123	10.086723683429	764.261809062794	1.60457173160025	1121.81960097335	-1	-1	-1	-1	1	1	1	-1	1	-1	-1	1	-1	1	1	1	-1	-1	1	1	-1	-1	-1	-1	1	1	1	-1	1	1	1	-1	-1	1	1	1	1	1	-1	-1	1	-1	1	-1
1211.29300021408	1120.03478714015	15.0698990523289	756.371500201504	1.61911435345558	1144.43788721698	-1	1	1	1	-1	1	1	-1	1	-1	-1	1	-1	1	1	1	-1	-1	1	1	-1	-1	-1	-1	1	1	1	-1	1	1	1	1	1	-1	-1	-1	-1	-1	1	1	-1	1	-1	1
1257.79988175645	1136.34504255908	12.1906342510931	780.425667255142	1.60760531462821	1167.26826005626	1	-1	-1	1	-1	-1	-1	1	-1	1	1	-1	1	-1	-1	-1	1	1	-1	-1	1	1	1	1	-1	-1	-1	1	-1	-1	-1	1	1	-1	-1	-1	-1	-1	1	1	-1	1	-1	1
1087.64434252994	1103.61042146959	17.7765727420904	744.424523160557	1.58226485836994	1234.28597534993	-1	1	1	1	-1	-1	-1	1	-1	1	1	-1	1	-1	-1	-1	1	1	-1	-1	1	1	1	1	-1	-1	-1	1	-1	-1	-1	1	1	-1	-1	-1	-1	-1	1	1	-1	1	-1	1
1126.60310329572	1061.77762871031	15.6726621744263	719.574332744858	1.57923127534198	1132.73173994374	1	-1	-1	-1	1	1	1	-1	1	-1	-1	1	-1	1	1	1	-1	-1	1	1	-1	-1	-1	-1	1	1	1	-1	1	1	1	-1	-1	1	1	1	1	1	-1	-1	1	-1	1	-1
1156.84246199035	1114.77593419981	16.0070351950281	713.698952724722	1.62191764958942	1208.3478943701	-1	1	1	1	-1	-1	-1	-1	1	-1	-1	1	-1	1	1	1	-1	-1	1	1	-1	-1	-1	-1	1	1	1	1	-1	-1	-1	1	1	-1	-1	-1	-1	-1	1	1	1	-1	-1	1
1112.52116566086	1096.38393913915	16.9732194026686	721.627896643167	1.60839863734741	1173.21483025061	-1	-1	-1	-1	1	1	1	-1	1	-1	-1	1	-1	1	1	1	-1	-1	1	1	-1	-1	-1	-1	1	1	1	-1	1	1	1	1	1	-1	-1	-1	-1	-1	1	1	-1	1	1	-1
1256.03740316566	1134.75493555083	13.7693418240866	753.467178269788	1.64628674093006	1144.43788721698	1	-1	-1	-1	1	1	1	-1	1	-1	-1	1	-1	1	1	1	-1	-1	1	1	-1	-1	-1	-1	1	1	1	-1	1	1	1	-1	-1	1	1	-1	-1	-1	1	1	-1	1	-1	1
1081.94898483551	1099.13708192419	17.7765727420904	735.738190937206	1.58226485836994	1214.44336984952	1	1	1	1	-1	-1	-1	1	-1	1	1	-1	1	-1	-1	-1	1	1	-1	-1	1	1	1	1	-1	-1	-1	1	-1	-1	-1	1	1	-1	-1	-1	-1	-1	1	1	-1	1	-1	1
1062.02125404014	1053.26238013098	17.7765727420904	742.370959262248	1.54926160677053	1151.7556345155	-1	1	1	1	-1	-1	-1	1	-1	1	1	-1	1	-1	-1	-1	1	1	-1	-1	1	1	1	1	-1	-1	-1	1	-1	-1	-1	1	1	1	1	1	1	1	-1	-1	1	-1	-1	1
1162.41324758683	1068.80819201584	14.8117732668466	738.229469878332	1.57923127534198	1120.42904866353	-1	1	1	1	-1	-1	-1	1	-1	1	1	-1	1	-1	-1	-1	1	1	-1	-1	-1	-1	-1	-1	1	1	1	-1	1	1	1	-1	-1	1	1	1	1	1	-1	-1	1	-1	1	-1
1190.52665061886	1066.58588891748	11.6517340745434	774.530517153609	1.60103146825373	1073.25393887027	-1	1	1	1	-1	-1	-1	1	-1	1	1	-1	1	1	1	1	-1	-1	1	1	-1	-1	-1	-1	1	1	1	-1	1	1	1	-1	-1	1	1	1	1	1	-1	-1	1	-1	1	-1
1024.32945508556	895.618022917744	7.91308059359526	755.875380020136	1.60103146825373	1085.55663015048	1	-1	-1	-1	1	1	1	-1	1	-1	-1	1	-1	1	1	1	-1	-1	1	1	-1	-1	-1	-1	1	1	1	-1	1	1	1	-1	-1	1	1	1	1	1	-1	-1	1	-1	1	-1
1203.98035926929	1065.82028754308	12.5126229821232	755.875380020136	1.60103146825373	1085.55663015048	1	-1	-1	-1	1	1	1	-1	1	-1	-1	1	-1	1	1	1	-1	-1	1	1	-1	-1	-1	-1	1	1	1	-1	1	1	1	-1	-1	1	1	1	1	1	-1	-1	1	-1	1	-1
1126.60310329572	1061.77762871031	15.6726621744263	719.574332744858	1.57923127534198	1132.73173994374	1	-1	-1	-1	1	1	1	-1	1	-1	-1	1	-1	1	1	1	-1	-1	1	1	-1	-1	-1	-1	1	1	1	-1	1	1	1	-1	-1	1	1	1	1	1	-1	-1	1	-1	1	-1
1257.79988175645	1136.34504255908	12.1906342510931	780.425667255142	1.60760531462821	1167.26826005626	-1	1	1	1	-1	-1	-1	1	-1	1	1	-1	1	-1	-1	-1	1	1	-1	-1	1	1	1	1	-1	-1	-1	1	-1	-1	-1	1	1	-1	-1	-1	-1	-1	1	1	-1	1	-1	1
1257.79988175645	1136.34504255908	12.1906342510931	780.425667255142	1.60760531462821	1167.26826005626	-1	1	1	1	-1	-1	-1	1	-1	1	1	-1	1	-1	-1	-1	1	1	-1	-1	1	1	1	1	-1	-1	-1	1	-1	-1	-1	1	1	-1	-1	-1	-1	-1	1	1	-1	1	-1	1
1126.60310329572	1061.77762871031	15.6726621744263	719.574332744858	1.57923127534198	1132.73173994374	1	-1	-1	-1	1	1	1	-1	1	-1	-1	1	-1	1	1	1	-1	-1	1	1	-1	-1	-1	-1	1	1	1	-1	1	1	1	-1	-1	1	1	1	1	1	-1	-1	1	-1	1	-1
1160.23496702824	1067.22606755604	14.8117732668466	735.325147946616	1.57923127534198	1120.42904866353	1	-1	-1	-1	1	1	1	-1	-1	1	1	-1	1	-1	1	1	-1	-1	1	1	-1	-1	-1	-1	1	1	1	-1	1	1	1	-1	-1	1	1	1	1	1	-1	-1	1	-1	1	-1
1111.12779142677	1120.27123530432	17.7765727420904	748.58638562852	1.61040861076206	1196.04520308988	-1	1	1	1	-1	-1	-1	1	-1	1	1	-1	1	-1	-1	-1	1	1	-1	-1	1	1	1	1	-1	-1	-1	1	-1	-1	-1	1	1	-1	-1	-1	-1	-1	1	1	-1	1	-1	1
1014.08685468777	1073.59999349067	19.3552803150839	717.16613099451	1.58794303307238	1211.45560251065	1	-1	-1	-1	1	1	1	-1	1	-1	-1	1	-1	1	1	1	-1	-1	1	1	-1	-1	-1	-1	1	1	1	-1	1	1	1	-1	-1	1	1	1	1	1	1	1	-1	1	-1	1
1257.79988175645	1136.34504255908	12.1906342510931	780.425667255142	1.60760531462821	1167.26826005626	-1	1	1	1	-1	-1	-1	1	-1	1	1	-1	1	-1	-1	-1	1	1	-1	-1	1	1	1	1	-1	-1	-1	1	-1	-1	-1	1	1	-1	-1	-1	-1	-1	1	1	-1	1	-1	1
1193.55882201195	1068.24273193322	13.7595815808311	755.312523682064	1.56772223651461	1120.42904866353	-1	1	1	1	-1	-1	-1	1	-1	1	1	-1	1	-1	-1	-1	1	1	-1	-1	1	1	1	1	1	1	1	-1	1	1	1	-1	-1	1	1	1	1	1	-1	-1	1	-1	1	-1
1259.50710962523	1133.42529545636	13.0515231586729	761.770530121668	1.60760531462821	1179.57095133647	1	-1	-1	-1	1	1	1	-1	1	-1	-1	1	-1	-1	-1	-1	1	1	-1	-1	1	1	1	1	-1	-1	-1	1	-1	-1	-1	1	1	-1	-1	-1	-1	-1	1	1	-1	1	-1	1
1139.52016962032	1025.09227539852	12.3858739681523	733.767704229676	1.55462778629638	1097.17510979326	-1	1	1	1	-1	-1	-1	1	-1	1	1	-1	1	-1	-1	-1	1	1	1	1	-1	-1	-1	-1	1	1	1	-1	1	1	1	-1	-1	1	1	1	1	1	-1	-1	1	-1	1	-1
1128.748571966	1063.36603650397	15.6726621744263	722.478654676574	1.57923127534198	1132.73173994374	-1	1	1	1	1	1	1	-1	1	-1	-1	1	-1	1	1	1	-1	-1	1	1	-1	-1	-1	-1	1	1	1	-1	1	1	1	-1	-1	1	1	1	1	1	-1	-1	1	-1	1	-1
1257.79988175645	1136.34504255908	12.1906342510931	780.425667255142	1.60760531462821	1167.26826005626	-1	1	1	1	-1	-1	-1	1	-1	1	1	-1	1	-1	-1	-1	1	1	-1	-1	1	1	1	1	-1	-1	-1	1	-1	-1	-1	1	1	-1	-1	-1	-1	-1	1	1	-1	1	-1	1
1264.40877428696	1131.21796093928	12.1906342510931	789.205369206994	1.60760531462821	1160.09046387871	-1	1	1	1	-1	-1	-1	1	-1	1	1	-1	1	-1	-1	-1	1	1	-1	-1	1	1	1	1	-1	1	1	-1	1	1	-1	1	1	-1	-1	-1	-1	-1	1	1	-1	1	-1	1
1257.79988175645	1136.34504255908	12.1906342510931	780.425667255142	1.60760531462821	1167.26826005626	-1	1	1	1	-1	-1	-1	1	-1	1	1	-1	1	-1	-1	-1	1	1	-1	-1	1	1	1	1	-1	-1	-1	1	-1	-1	-1	1	1	-1	-1	-1	-1	-1	1	1	-1	1	-1	1
1176.31696490836	1046.2335675275	10.086723683429	755.575476839443	1.60457173160025	1065.71402465007	1	-1	-1	-1	1	1	1	-1	1	-1	-1	1	-1	1	1	1	-1	-1	1	1	-1	-1	-1	-1	1	1	1	-1	1	1	1	-1	-1	1	1	1	1	1	-1	-1	1	-1	1	-1
1136.36283621334	1139.286008941	17.2637540369915	708.386429042658	1.65199105326232	1226.74606112973	1	-1	-1	-1	1	1	1	-1	1	-1	-1	1	-1	1	1	1	-1	-1	1	1	-1	-1	1	1	-1	-1	-1	1	-1	-1	-1	1	1	-1	-1	-1	-1	-1	1	1	-1	1	-1	1
1176.31696490836	1046.2335675275	10.086723683429	755.575476839443	1.60457173160025	1065.71402465007	1	-1	-1	-1	1	1	1	-1	1	-1	-1	1	-1	1	1	1	-1	-1	1	1	-1	-1	-1	-1	1	1	1	-1	1	1	1	-1	-1	1	1	1	1	1	-1	-1	1	-1	1	-1
1281.81392576864	1155.00061915341	12.1906342510931	793.273861946456	1.63574906702033	1150.03910861966	-1	1	1	1	-1	-1	-1	1	-1	1	1	-1	1	-1	-1	-1	1	1	-1	-1	1	1	1	1	-1	-1	-1	1	-1	-1	-1	1	1	-1	-1	-1	-1	-1	1	1	1	-1	1	1
1167.98282220791	1045.53820709859	14.0939546014329	746.232918549519	1.54054984904013	1132.30817391275	-1	1	1	1	-1	-1	-1	1	-1	1	1	-1	1	-1	-1	-1	1	1	-1	-1	1	1	1	1	-1	-1	-1	1	-1	-1	-1	-1	-1	1	1	1	1	1	-1	-1	1	-1	1	-1
1007.48511476457	1054.05062887331	19.3552803150839	706.726138053544	1.58794303307238	1151.12990670338	1	-1	-1	-1	1	1	1	-1	1	-1	-1	1	-1	1	1	1	-1	-1	1	1	-1	-1	-1	-1	1	1	1	-1	1	1	1	-1	-1	1	1	1	1	1	-1	-1	1	-1	1	1
1257.79988175645	1136.34504255908	12.1906342510931	780.425667255142	1.60760531462821	1167.26826005626	-1	1	1	1	-1	-1	-1	1	-1	1	1	-1	1	-1	-1	-1	1	1	-1	-1	1	1	1	1	-1	-1	-1	1	-1	-1	-1	1	1	-1	-1	-1	-1	-1	1	1	-1	1	-1	1
1151.03271405498	1023.98038365296	10.086723683429	751.41361437148	1.57642797920813	1062.30269128021	1	-1	-1	-1	1	1	1	-1	1	-1	-1	1	-1	1	1	1	-1	-1	1	1	-1	-1	-1	-1	1	1	1	-1	1	1	1	-1	-1	1	1	1	1	1	-1	-1	1	-1	1	-1
1153.27981614994	1025.6331510843	10.086723683429	754.317936303195	1.57642797920813	1062.30269128021	-1	1	1	1	-1	-1	-1	-1	1	-1	-1	1	-1	1	1	1	-1	-1	1	1	-1	-1	-1	-1	1	1	1	-1	1	1	1	-1	-1	1	1	1	1	1	-1	-1	1	-1	1	-1
1101.92939937776	1048.11648991971	15.6726621744263	715.412470276895	1.55108752294986	1170.97251220379	1	-1	-1	-1	1	1	1	-1	1	-1	-1	1	-1	1	1	1	-1	-1	1	1	-1	-1	-1	-1	1	1	1	-1	1	1	1	-1	-1	1	1	1	1	1	-1	-1	1	-1	1	-1
1087.64434252994	1103.61042146959	17.7765727420904	744.424523160557	1.58226485836994	1234.28597534993	-1	1	1	1	-1	-1	-1	1	-1	1	1	-1	1	-1	-1	-1	1	1	-1	-1	1	1	1	1	-1	-1	-1	1	-1	-1	-1	1	1	-1	-1	-1	-1	-1	1	1	-1	1	-1	1
1160.70189724111	1030.47395625474	11.6517340745434	758.779701951852	1.56298928909999	1085.55663015048	-1	1	1	1	-1	-1	-1	1	1	-1	-1	1	-1	1	1	1	-1	-1	1	1	-1	-1	-1	-1	1	1	1	-1	1	1	1	-1	-1	1	1	1	1	1	-1	-1	1	-1	1	-1
944.882282995062	1063.75433528643	21.0024075179397	720.070452926226	1.59731416054383	1219.56826495219	-1	1	1	1	-1	-1	-1	1	-1	1	1	-1	1	1	1	1	-1	-1	1	1	-1	-1	-1	-1	1	1	1	-1	1	1	-1	1	1	-1	-1	-1	-1	-1	1	1	-1	1	-1	1
1164.92111173806	1104.98327717633	15.3506734433962	744.124619979864	1.58580512171646	1214.44336984952	-1	1	1	1	-1	-1	-1	1	-1	1	1	-1	1	-1	-1	-1	1	1	-1	-1	1	1	1	1	-1	-1	-1	1	-1	-1	-1	1	1	-1	-1	-1	-1	-1	1	1	-1	1	-1	1
1162.41324758683	1068.80819201584	14.8117732668466	738.229469878332	1.57923127534198	1120.42904866353	-1	1	1	1	-1	-1	-1	1	-1	1	1	-1	1	-1	-1	-1	1	1	-1	-1	-1	-1	-1	-1	1	1	1	-1	1	1	1	-1	-1	1	1	1	1	1	-1	-1	1	-1	1	-1
1126.60310329572	1061.77762871031	15.6726621744263	719.574332744858	1.57923127534198	1132.73173994374	1	-1	-1	-1	1	1	1	-1	1	-1	-1	1	-1	1	1	1	-1	-1	1	1	-1	-1	-1	-1	1	1	1	-1	1	1	1	-1	-1	1	1	1	1	1	-1	-1	1	-1	1	-1
1126.60310329572	1061.77762871031	15.6726621744263	719.574332744858	1.57923127534198	1132.73173994374	1	-1	-1	-1	1	1	1	-1	1	-1	-1	1	-1	1	1	1	-1	-1	1	1	-1	-1	-1	-1	1	1	1	-1	1	1	1	-1	-1	1	1	1	1	1	-1	-1	1	-1	1	-1
1242.687324391	1162.55242736928	14.1037148446884	760.439992940966	1.61911435345558	1239.08786102961	-1	1	1	1	-1	-1	1	-1	1	-1	-1	1	-1	1	1	1	-1	-1	1	1	-1	-1	-1	-1	-1	-1	-1	1	-1	-1	-1	1	1	-1	-1	-1	-1	-1	1	1	-1	1	-1	1
1195.26594634882	1079.37819884458	14.0939546014329	746.532821730212	1.57355310063954	1155.56211278302	-1	1	1	1	-1	-1	-1	1	-1	1	1	-1	1	-1	-1	-1	1	1	-1	-1	1	1	1	1	-1	-1	-1	1	-1	-1	-1	1	1	-1	-1	-1	1	1	-1	-1	1	-1	1	-1
1257.79988175645	1136.34504255908	12.1906342510931	780.425667255142	1.60760531462821	1167.26826005626	-1	1	1	1	-1	-1	-1	1	-1	1	1	-1	1	-1	-1	-1	1	1	-1	-1	1	1	1	1	-1	-1	-1	1	-1	-1	-1	1	1	-1	-1	-1	-1	-1	1	1	-1	1	-1	1
1112.48990171976	973.231797344472	8.17364308983374	800	1.59306269277289	1073.25393887027	-1	1	1	1	-1	-1	-1	1	-1	1	1	-1	1	-1	-1	-1	1	1	-1	-1	1	1	-1	-1	1	1	1	-1	1	1	1	-1	-1	1	1	1	1	1	-1	-1	1	-1	1	-1
1237.42846691418	1138.83167454516	14.1037148446884	753.467178269788	1.61911435345558	1179.57095133647	1	-1	-1	-1	1	1	1	-1	1	-1	-1	1	-1	1	1	1	-1	-1	1	1	-1	-1	-1	-1	1	1	1	1	-1	-1	-1	1	1	-1	-1	-1	-1	-1	1	1	-1	1	-1	1
1257.79988175645	1136.34504255908	12.1906342510931	780.425667255142	1.60760531462821	1167.26826005626	-1	1	1	1	-1	-1	-1	1	-1	1	1	-1	1	-1	-1	-1	1	1	-1	-1	1	1	1	1	-1	-1	-1	1	-1	-1	-1	1	1	-1	-1	-1	-1	-1	1	1	-1	1	-1	1
1118.60105736419	996.136674377583	8.50801611043553	791.220298048148	1.59889355689781	1108.38700298976	-1	1	1	1	-1	-1	-1	1	-1	1	1	-1	1	-1	-1	-1	1	1	-1	-1	1	1	1	1	-1	-1	-1	1	-1	-1	-1	1	1	-1	-1	-1	-1	-1	1	1	1	-1	1	-1
1257.79988175645	1136.34504255908	12.1906342510931	780.425667255142	1.60760531462821	1167.26826005626	-1	1	1	1	-1	-1	-1	1	-1	1	1	-1	1	-1	-1	-1	1	1	-1	-1	1	1	1	1	-1	-1	-1	1	-1	-1	-1	1	1	-1	-1	-1	-1	-1	1	1	-1	1	-1	1
1195.00597995459	1126.84948926645	15.3506734433962	744.124619979864	1.6238473008702	1203.53123087912	-1	1	1	1	-1	-1	-1	1	-1	1	1	-1	1	-1	-1	-1	1	1	-1	-1	1	1	1	1	-1	-1	-1	1	-1	-1	-1	1	1	-1	-1	-1	-1	-1	1	1	-1	1	-1	1
1195.00597995459	1126.84948926645	15.3506734433962	744.124619979864	1.6238473008702	1203.53123087912	-1	1	1	1	-1	-1	-1	1	-1	1	1	-1	1	-1	-1	-1	1	1	-1	-1	1	1	1	1	-1	-1	-1	1	-1	-1	-1	1	1	-1	-1	-1	-1	-1	1	1	-1	1	-1	1
1126.60310329572	1061.77762871031	15.6726621744263	719.574332744858	1.57923127534198	1132.73173994374	1	-1	-1	-1	1	1	1	-1	1	-1	-1	1	-1	1	1	1	-1	-1	1	1	-1	-1	-1	-1	1	1	1	-1	1	1	1	-1	-1	1	1	1	1	1	-1	-1	1	-1	1	-1
1257.79988175645	1136.34504255908	12.1906342510931	780.425667255142	1.60760531462821	1167.26826005626	-1	1	1	1	-1	-1	-1	1	-1	1	1	-1	1	-1	-1	-1	1	1	-1	-1	1	1	1	1	-1	-1	-1	1	-1	-1	-1	1	1	-1	-1	-1	-1	-1	1	1	-1	1	-1	1
1096.34447393121	1066.18625928133	17.4421997214886	742.370959262248	1.57643399424502	1158.66982092357	-1	1	1	1	-1	-1	-1	1	-1	1	1	-1	1	-1	-1	-1	1	1	-1	-1	1	1	1	1	-1	-1	-1	1	1	1	1	-1	-1	1	1	1	1	1	-1	-1	1	-1	-1	1
1126.60310329572	1061.77762871031	15.6726621744263	719.574332744858	1.57923127534198	1132.73173994374	1	-1	-1	-1	1	1	1	-1	1	-1	-1	1	-1	1	1	1	-1	-1	1	1	-1	-1	-1	-1	1	1	1	-1	1	1	1	-1	-1	1	1	1	1	1	-1	-1	1	-1	1	-1
1114.11470517025	1031.4916484272	15.6726621744263	719.574332744858	1.56298928909999	1096.46876912088	1	-1	-1	-1	1	1	1	-1	1	-1	-1	1	-1	1	1	1	-1	-1	1	1	-1	-1	-1	-1	1	1	1	-1	1	1	1	-1	-1	1	1	1	1	1	-1	-1	1	-1	1	-1
1015.20790126806	1054.05626836255	19.3552803150839	715.112567096201	1.5914832964189	1145.34562699869	1	-1	-1	-1	1	1	1	-1	1	-1	-1	1	-1	1	1	1	-1	-1	1	1	-1	-1	-1	-1	1	1	1	-1	1	1	1	-1	-1	1	1	1	1	1	-1	-1	1	-1	-1	1
1126.60310329572	1061.77762871031	15.6726621744263	719.574332744858	1.57923127534198	1132.73173994374	1	-1	-1	-1	1	1	1	-1	1	-1	-1	1	-1	1	1	1	-1	-1	1	1	-1	-1	-1	-1	1	1	1	-1	1	1	1	-1	-1	1	1	1	1	1	-1	-1	1	-1	1	-1
1183.22730301994	1125.3310668016	15.3506734433962	728.373804778106	1.6238473008702	1226.74606112973	-1	1	1	1	-1	-1	-1	1	-1	1	1	1	-1	1	1	1	-1	-1	-1	-1	1	1	1	1	-1	-1	-1	1	-1	-1	-1	1	1	-1	-1	-1	-1	-1	1	1	-1	1	-1	1
1120.1225990867	1047.53930837587	15.6726621744263	710.888000521507	1.57923127534198	1112.88913444333	1	-1	-1	-1	1	1	1	-1	1	-1	-1	1	-1	1	1	1	-1	-1	1	1	-1	-1	-1	-1	1	1	1	-1	1	1	1	-1	-1	1	1	1	1	1	-1	-1	1	-1	1	-1
1263.80218527319	1152.96900374578	14.1037148446884	757.629040737752	1.6472581058477	1147.84922058684	1	-1	-1	-1	1	1	1	-1	1	-1	-1	1	-1	1	1	1	-1	-1	1	1	-1	-1	-1	-1	1	1	1	-1	1	1	-1	1	1	-1	-1	-1	-1	-1	1	1	-1	1	-1	1
1223.11252131716	1121.95277362256	14.6165335497873	780.425667255142	1.60406505128169	1167.26826005626	-1	1	1	1	-1	-1	-1	1	-1	1	1	-1	1	-1	-1	-1	1	1	-1	-1	1	1	1	1	-1	-1	-1	1	-1	-1	-1	1	1	-1	-1	-1	-1	-1	1	1	-1	1	-1	1
1139.90046144555	1050.09796751363	15.6726621744263	755.875380020136	1.56298928909999	1096.46876912088	1	-1	-1	-1	1	1	1	-1	1	-1	-1	1	-1	1	1	1	-1	-1	1	1	-1	-1	-1	-1	1	1	1	-1	1	1	1	-1	-1	1	1	1	1	1	-1	-1	1	-1	1	-1
1126.60310329572	1061.77762871031	15.6726621744263	719.574332744858	1.57923127534198	1132.73173994374	1	-1	-1	-1	1	1	1	-1	1	-1	-1	1	-1	1	1	1	-1	-1	1	1	-1	-1	-1	-1	1	1	1	-1	1	1	1	-1	-1	1	1	1	1	1	-1	-1	1	-1	1	-1
1087.44913886406	1103.45738581911	17.7765727420904	744.124619979864	1.58226485836994	1214.44336984952	-1	1	1	1	-1	-1	-1	1	-1	1	1	-1	1	-1	-1	-1	1	1	-1	-1	1	1	1	1	-1	-1	-1	1	-1	-1	-1	1	1	-1	-1	-1	-1	-1	1	1	-1	1	-1	1
1162.41324758683	1068.80819201584	14.8117732668466	738.229469878332	1.57923127534198	1120.42904866353	-1	1	1	1	-1	-1	-1	1	-1	1	1	-1	1	-1	-1	-1	1	1	1	1	-1	-1	-1	-1	1	1	1	-1	1	1	1	-1	-1	1	1	1	1	1	-1	-1	1	-1	1	-1
1257.79988175645	1136.34504255908	12.1906342510931	780.425667255142	1.60760531462821	1167.26826005626	-1	1	1	1	-1	-1	-1	1	-1	1	1	-1	1	-1	-1	-1	1	1	-1	-1	1	1	1	1	-1	-1	-1	1	-1	-1	-1	1	1	-1	-1	-1	-1	-1	1	1	-1	1	-1	1
1081.94898483551	1099.13708192419	17.7765727420904	735.738190937206	1.58226485836994	1214.44336984952	-1	1	1	1	-1	-1	-1	1	-1	1	1	-1	1	-1	-1	-1	1	1	-1	-1	1	1	1	1	-1	-1	-1	1	-1	-1	-1	1	1	-1	-1	-1	-1	-1	1	1	-1	1	-1	1
1126.60310329572	1061.77762871031	15.6726621744263	719.574332744858	1.57923127534198	1132.73173994374	1	-1	-1	-1	1	1	1	-1	1	-1	-1	1	-1	1	1	1	-1	-1	1	1	-1	-1	-1	-1	1	1	1	-1	1	1	1	-1	-1	1	1	1	1	1	-1	-1	1	-1	1	-1
1168.201163365	1054.58986810553	14.0939546014329	746.532821730212	1.54054984904013	1155.56211278302	-1	1	1	1	-1	-1	-1	1	-1	1	1	-1	1	-1	-1	-1	1	1	-1	-1	1	1	1	1	-1	-1	-1	1	-1	-1	-1	1	-1	1	1	1	1	1	-1	-1	1	-1	1	-1
1074.87727517264	937.511735562545	8.17364308983374	787.151805308685	1.56491894038077	1050	-1	1	1	1	-1	-1	-1	1	-1	1	1	-1	1	-1	-1	-1	1	1	-1	-1	1	1	1	1	-1	-1	-1	-1	1	1	1	-1	-1	1	1	1	1	1	-1	-1	1	-1	1	-1
1087.74682061264	1097.60211034545	18.742756949731	757.366087580373	1.61040861076206	1160.91213897039	-1	1	1	1	-1	-1	-1	1	-1	1	1	-1	1	-1	-1	-1	1	1	-1	-1	1	1	1	1	1	1	1	-1	1	1	1	1	1	-1	-1	-1	-1	-1	1	1	-1	1	-1	1
1150.47276210767	1069.11313557131	14.8117732668466	722.478654676574	1.57923127534198	1132.73173994374	-1	1	1	1	-1	-1	-1	1	1	-1	-1	1	-1	1	1	1	-1	-1	1	1	-1	-1	-1	-1	1	1	1	-1	1	1	1	-1	-1	1	1	1	1	1	-1	-1	1	-1	1	-1
1126.60310329572	1061.77762871031	15.6726621744263	719.574332744858	1.57923127534198	1132.73173994374	1	-1	-1	-1	1	1	1	-1	1	-1	-1	1	-1	1	1	1	-1	-1	1	1	-1	-1	-1	-1	1	1	1	-1	1	1	1	-1	-1	1	1	1	1	1	-1	-1	1	-1	1	-1
1120.1225990867	1047.53930837587	15.6726621744263	710.888000521507	1.57923127534198	1109.47780107348	1	-1	-1	-1	1	1	1	-1	1	-1	-1	1	-1	1	1	1	-1	-1	1	1	-1	-1	-1	-1	1	1	1	-1	1	1	1	-1	-1	1	1	1	1	1	-1	-1	1	-1	1	-1
1176.31696490836	1046.2335675275	10.086723683429	755.575476839443	1.60457173160025	1065.71402465007	1	-1	-1	-1	1	1	1	-1	1	-1	-1	1	-1	1	1	1	-1	-1	1	1	-1	-1	-1	-1	1	1	1	-1	1	1	1	-1	-1	1	1	1	1	1	-1	-1	1	-1	1	-1
1257.79988175645	1136.34504255908	12.1906342510931	780.425667255142	1.60760531462821	1167.26826005626	-1	1	1	1	-1	-1	-1	1	-1	1	1	-1	1	-1	-1	-1	1	1	-1	-1	1	1	1	1	-1	-1	-1	1	-1	-1	-1	1	1	-1	-1	-1	-1	-1	1	1	-1	1	-1	1
1087.44913886406	1103.45738581911	17.7765727420904	744.124619979864	1.58226485836994	1214.44336984952	-1	1	1	1	-1	-1	-1	1	-1	1	1	-1	1	-1	-1	-1	1	1	-1	-1	1	1	1	1	-1	-1	-1	1	-1	-1	-1	1	1	-1	-1	-1	-1	-1	1	1	-1	1	-1	1
1090.34276925488	1113.10275779152	17.7765727420904	748.58638562852	1.58226485836994	1237.69730871979	-1	1	1	1	-1	-1	-1	1	-1	1	1	-1	1	-1	-1	-1	1	1	-1	-1	1	1	1	1	-1	-1	-1	1	-1	-1	-1	1	1	-1	-1	-1	-1	-1	1	1	-1	1	-1	1
1257.79988175645	1136.34504255908	12.1906342510931	780.425667255142	1.60760531462821	1167.26826005626	-1	1	1	1	-1	-1	-1	1	-1	1	1	-1	1	-1	-1	-1	1	1	-1	-1	1	1	1	1	-1	-1	-1	1	-1	-1	-1	1	1	-1	-1	-1	-1	-1	1	1	-1	1	-1	1
1175.3287412873	1045.50713882404	10.086723683429	754.317936303195	1.60457173160025	1062.30269128021	-1	1	1	1	-1	-1	1	-1	1	-1	-1	1	-1	1	1	1	-1	-1	1	1	-1	-1	-1	-1	1	1	1	-1	1	1	1	-1	-1	1	1	1	1	1	-1	-1	1	-1	1	-1
1153.53117689005	1096.97864898969	15.6726621744263	721.627896643167	1.61223452694139	1173.21483025061	1	-1	-1	-1	1	1	1	-1	1	-1	-1	1	-1	1	1	1	-1	-1	1	1	-1	-1	-1	-1	1	1	1	-1	1	1	1	-1	-1	1	-1	-1	-1	-1	1	1	-1	1	1	-1
1126.60310329572	1061.77762871031	15.6726621744263	719.574332744858	1.57923127534198	1132.73173994374	1	-1	-1	-1	1	1	1	-1	1	-1	-1	1	-1	1	1	1	-1	-1	1	1	-1	-1	-1	-1	1	1	1	-1	1	1	1	-1	-1	1	1	1	1	1	-1	-1	1	-1	1	-1
1162.41324758683	1068.80819201584	14.8117732668466	738.229469878332	1.57923127534198	1120.42904866353	1	-1	-1	1	-1	-1	-1	1	-1	1	1	-1	1	-1	-1	-1	-1	-1	1	1	-1	-1	-1	-1	1	1	1	-1	1	1	1	-1	-1	1	1	1	1	1	-1	-1	1	-1	1	-1
1111.12779142677	1134.78716069983	17.7765727420904	748.58638562852	1.61040861076206	1237.69730871979	-1	1	1	1	-1	-1	-1	1	-1	1	1	-1	1	-1	-1	-1	1	1	-1	-1	1	1	1	1	-1	-1	-1	1	-1	-1	-1	1	1	-1	-1	-1	-1	-1	1	1	-1	1	-1	1
1195.26594634882	1079.37819884458	14.0939546014329	746.532821730212	1.57355310063954	1155.56211278302	-1	1	1	1	-1	-1	-1	1	-1	1	1	-1	1	-1	-1	-1	1	1	-1	-1	1	1	1	1	-1	-1	-1	1	-1	-1	-1	1	1	-1	-1	-1	-1	-1	-1	-1	1	-1	1	-1
1126.60310329572	1061.77762871031	15.6726621744263	719.574332744858	1.57923127534198	1132.73173994374	1	-1	-1	-1	1	1	1	-1	1	-1	-1	1	-1	1	1	1	-1	-1	1	1	-1	-1	-1	-1	1	1	1	-1	1	1	1	-1	-1	1	1	1	1	1	-1	-1	1	-1	1	-1
1165.3936050776	1098.32757030753	15.5958904597613	780.425667255142	1.56956313547447	1178.18039902665	-1	1	1	1	-1	-1	-1	1	-1	1	1	-1	1	-1	-1	-1	1	1	-1	-1	1	1	1	1	-1	-1	-1	1	-1	-1	-1	1	1	-1	-1	-1	-1	-1	1	1	-1	1	-1	1
1257.79988175645	1136.34504255908	12.1906342510931	780.425667255142	1.60760531462821	1167.26826005626	-1	1	1	1	-1	-1	-1	1	-1	1	1	-1	1	-1	-1	-1	1	1	-1	-1	1	1	1	1	-1	-1	-1	1	-1	-1	-1	1	1	-1	-1	-1	-1	-1	1	1	-1	1	-1	1
1126.25563859564	1012.49375460869	10.5995423885279	774.147536782139	1.55148025027262	1057.17779617754	-1	1	1	1	-1	-1	-1	1	-1	1	1	-1	1	-1	-1	-1	1	1	-1	-1	1	1	1	1	-1	-1	-1	1	-1	1	1	-1	-1	1	1	1	1	1	-1	-1	1	-1	1	-1
1237.42846691418	1129.29256595653	14.1037148446884	753.467178269788	1.61911435345558	1144.43788721698	1	-1	-1	-1	1	1	1	-1	1	-1	-1	1	-1	1	1	1	-1	-1	1	1	-1	-1	-1	-1	1	1	1	-1	1	1	-1	1	1	-1	-1	-1	-1	-1	1	1	-1	1	-1	1
1024.32945508556	895.618022917744	7.91308059359526	755.875380020136	1.60103146825373	1085.55663015048	-1	1	-1	-1	1	1	1	-1	1	-1	-1	1	-1	1	1	1	-1	-1	1	1	-1	-1	-1	-1	1	1	1	-1	1	1	1	-1	-1	1	1	1	1	1	-1	-1	1	-1	1	-1
1285.48894005573	1141.78638973828	10.086723683429	766.315372961103	1.7	1126.03972045735	1	-1	-1	-1	1	1	1	-1	1	-1	-1	1	-1	1	1	1	-1	-1	1	1	-1	-1	-1	-1	1	1	1	-1	1	1	1	1	1	-1	-1	-1	-1	-1	1	1	-1	1	-1	1
1126.60310329572	1061.77762871031	15.6726621744263	719.574332744858	1.57923127534198	1132.73173994374	1	-1	-1	-1	1	1	1	-1	1	-1	-1	1	-1	1	1	1	-1	-1	1	1	-1	-1	-1	-1	1	1	1	-1	1	1	1	-1	-1	1	1	1	1	1	-1	-1	1	-1	1	-1
1284.8166851583	1160.37765357533	12.1906342510931	784.587529723105	1.63574906702033	1170.67959342611	-1	1	1	1	-1	-1	-1	1	-1	1	1	-1	1	-1	-1	-1	1	1	-1	-1	1	1	1	1	-1	-1	-1	1	-1	-1	-1	1	1	-1	-1	-1	-1	-1	1	1	-1	1	-1	1
1122.04589404857	1125.6046152487	17.7765727420904	784.887432903799	1.59416662452007	1201.43433789691	-1	1	1	1	-1	-1	-1	1	-1	1	1	-1	1	-1	-1	-1	1	1	-1	-1	1	1	1	1	-1	-1	-1	1	-1	-1	-1	1	1	-1	-1	-1	-1	-1	1	1	-1	1	-1	1
1155.38761877845	1033.17407424825	13.7595815808311	746.532821730212	1.55148025027262	1084.16607784066	-1	1	1	1	-1	-1	-1	1	-1	1	1	-1	1	-1	-1	-1	1	1	-1	-1	1	1	1	1	-1	-1	-1	1	1	1	1	-1	-1	1	1	1	1	1	-1	-1	1	-1	1	-1
1259.50710962523	1133.42529545636	13.0515231586729	761.770530121668	1.60760531462821	1179.57095133647	1	-1	-1	-1	1	1	1	-1	1	-1	-1	1	-1	1	-1	-1	1	1	-1	-1	1	1	1	1	-1	-1	-1	1	-1	-1	-1	1	1	-1	-1	-1	-1	-1	1	1	-1	1	-1	1
1162.41324758683	1068.80819201584	14.8117732668466	738.229469878332	1.57923127534198	1120.42904866353	-1	1	1	1	-1	-1	-1	1	-1	1	1	-1	1	-1	-1	-1	1	1	1	1	-1	-1	-1	-1	1	1	1	-1	1	1	1	-1	-1	1	1	1	1	1	-1	-1	1	-1	1	-1
1054.53195796246	1090.50077847604	18.6374616496702	729.931248495046	1.58226485836994	1250	1	-1	-1	-1	1	1	1	-1	1	-1	-1	1	-1	1	1	1	-1	1	-1	-1	1	1	1	1	-1	-1	-1	1	-1	-1	-1	1	1	-1	-1	-1	-1	-1	1	1	-1	1	-1	1
1126.60310329572	1061.77762871031	15.6726621744263	719.574332744858	1.57923127534198	1132.73173994374	1	-1	-1	-1	1	1	1	-1	1	-1	-1	1	-1	1	1	1	-1	-1	1	1	-1	-1	-1	-1	1	1	1	-1	1	1	1	-1	-1	1	1	1	1	1	-1	-1	1	-1	1	-1
1270.47800601796	1131.93266163299	11.8562612304913	780.425667255142	1.66034720878052	1132.13519593676	-1	1	1	1	-1	-1	-1	1	-1	1	1	-1	1	-1	-1	-1	1	1	-1	-1	1	1	1	1	-1	-1	-1	1	1	1	1	1	1	-1	-1	-1	-1	-1	1	1	-1	1	-1	1
1164.92111173806	1104.98327717633	15.3506734433962	744.124619979864	1.58580512171646	1214.44336984952	-1	1	1	1	-1	-1	-1	1	-1	1	1	-1	1	-1	-1	-1	1	1	-1	-1	1	1	1	1	-1	-1	-1	1	-1	-1	-1	1	1	-1	-1	-1	-1	-1	1	1	-1	1	-1	1
1090.05684992396	1106.15751698163	17.7765727420904	744.124619979864	1.58580512171646	1214.44336984952	1	-1	1	1	-1	-1	-1	1	-1	1	1	-1	1	-1	-1	-1	1	1	-1	-1	1	1	1	1	-1	-1	-1	1	-1	-1	-1	1	1	-1	-1	-1	-1	-1	1	1	-1	1	-1	1
1272.09344658457	1141.05653305707	12.1906342510931	789.111999478493	1.60760531462821	1187.11086555667	1	-1	-1	1	-1	-1	-1	1	-1	1	1	-1	1	-1	-1	-1	1	1	-1	-1	1	1	1	1	-1	-1	-1	1	-1	-1	-1	1	1	-1	-1	-1	-1	-1	1	1	-1	1	-1	1
1126.60310329572	1061.77762871031	15.6726621744263	719.574332744858	1.57923127534198	1132.73173994374	1	-1	-1	-1	1	1	1	-1	1	-1	-1	1	-1	1	1	1	-1	-1	1	1	-1	-1	-1	-1	1	1	1	-1	1	1	1	-1	-1	1	1	1	1	1	-1	-1	1	-1	1	-1
1126.60310329572	1061.77762871031	15.6726621744263	719.574332744858	1.57923127534198	1132.73173994374	1	-1	-1	-1	1	1	1	-1	1	-1	-1	1	-1	1	1	1	-1	-1	1	1	-1	-1	-1	-1	1	1	1	-1	1	1	1	-1	-1	1	1	1	1	1	-1	-1	1	-1	1	-1
1137.60814908002	1122.03475307198	17.2637540369915	744.687476317936	1.61911435345558	1190.48309030687	1	-1	-1	-1	1	1	1	-1	1	-1	-1	1	-1	1	1	1	-1	-1	1	1	-1	-1	-1	-1	1	1	-1	1	-1	-1	-1	1	1	-1	-1	-1	-1	-1	1	1	-1	1	-1	1
1173.03898612408	1043.82273675638	10.086723683429	751.41361437148	1.60457173160025	1062.30269128021	1	-1	-1	-1	1	1	1	-1	1	-1	-1	1	-1	1	1	1	-1	-1	1	1	-1	-1	-1	-1	1	1	1	-1	1	1	1	-1	-1	1	1	1	1	1	-1	-1	1	-1	1	-1
1178.22453038772	1023.06063055369	8.17364308983374	799.149241966593	1.65163545105011	1113.73702917713	1	-1	-1	-1	1	1	-1	1	-1	1	1	-1	1	-1	-1	-1	1	1	-1	-1	1	1	1	1	1	1	1	-1	1	1	1	1	1	-1	-1	-1	-1	-1	1	1	-1	1	-1	1
1104.26431357788	1119.42021475796	17.7765727420904	752.904321931716	1.59731416054383	1214.44336984952	-1	1	1	1	-1	-1	-1	1	-1	1	1	-1	1	-1	-1	-1	1	1	-1	-1	1	-1	-1	-1	1	1	1	-1	-1	-1	-1	1	1	-1	-1	-1	-1	-1	1	1	-1	1	-1	1
1203.0044451018	1076.80303681921	13.7595815808311	755.312523682064	1.57923127534198	1120.42904866353	-1	1	1	1	-1	-1	-1	1	-1	1	1	-1	1	-1	-1	-1	1	1	-1	-1	1	1	-1	-1	1	1	1	-1	1	1	1	-1	-1	1	1	1	1	1	-1	-1	1	-1	1	-1
1168.67183431121	1036.36109378913	11.7102924282444	722.759487849121	1.57355310063954	1167.86480406324	1	-1	-1	-1	1	1	1	-1	1	-1	-1	1	-1	1	1	1	-1	-1	1	1	1	1	1	1	-1	-1	-1	1	-1	-1	-1	1	1	-1	-1	-1	-1	-1	1	1	1	-1	1	-1
1256.73680417682	1138.51336003092	13.0515231586729	762.070433302361	1.60406505128169	1199.41355683688	1	-1	-1	-1	1	1	1	-1	1	-1	-1	1	-1	-1	-1	-1	1	1	-1	-1	1	1	1	1	-1	-1	-1	1	-1	-1	-1	1	1	-1	-1	-1	-1	-1	1	1	-1	1	-1	1
1195.26594634882	1079.37819884458	14.0939546014329	746.532821730212	1.57355310063954	1155.56211278302	-1	1	1	1	-1	-1	-1	1	-1	1	1	-1	1	-1	-1	-1	1	1	-1	-1	1	1	1	1	-1	-1	-1	1	-1	-1	-1	1	1	-1	-1	-1	-1	-1	-1	-1	1	-1	1	-1
1017.45247128268	885.957209545602	7.91308059359526	755.575476839443	1.60103146825373	1062.30269128021	1	-1	-1	-1	1	1	1	-1	1	-1	-1	1	-1	1	1	1	-1	-1	1	1	-1	-1	-1	-1	1	1	1	-1	1	1	1	-1	-1	1	1	1	1	1	-1	-1	1	-1	1	-1
1263.52157549835	1134.91661548822	12.1906342510931	777.821248504119	1.60760531462821	1187.11086555667	1	-1	-1	1	-1	-1	-1	1	-1	1	1	-1	1	-1	-1	-1	1	1	-1	-1	1	1	1	1	-1	-1	-1	1	-1	-1	-1	1	1	-1	-1	-1	-1	-1	1	1	-1	1	-1	1
1154.09786549041	1051.14881447112	14.6933052644524	719.574332744858	1.57923127534198	1121.81960097335	1	-1	-1	-1	1	1	1	-1	1	-1	-1	1	-1	1	1	1	-1	-1	1	1	-1	-1	-1	-1	1	1	1	-1	1	1	1	-1	-1	1	1	1	1	1	-1	-1	1	-1	1	-1
1249.22126422805	1147.32680757108	14.1037148446884	769.217993471547	1.61911435345558	1160.09046387871	1	-1	-1	-1	1	1	1	-1	1	-1	-1	-1	1	-1	-1	-1	1	1	-1	1	-1	-1	-1	-1	1	1	1	-1	-1	-1	-1	1	1	-1	-1	-1	-1	-1	1	1	-1	1	-1	1
1126.60310329572	1061.77762871031	15.6726621744263	719.574332744858	1.57923127534198	1132.73173994374	1	-1	-1	-1	1	1	1	-1	1	-1	-1	1	-1	1	1	1	-1	-1	1	1	-1	-1	-1	-1	1	1	1	-1	1	1	1	-1	-1	1	1	1	1	1	-1	-1	1	-1	1	-1
1151.03271405498	1023.98038365296	10.086723683429	751.41361437148	1.57642797920813	1062.30269128021	1	-1	-1	-1	1	1	1	-1	1	-1	-1	1	-1	1	1	1	-1	-1	1	1	-1	-1	-1	-1	1	1	1	-1	1	1	1	-1	-1	1	1	1	1	1	-1	-1	1	-1	1	-1
1173.22765985759	1038.35584509238	12.5126229821232	755.875380020136	1.56298928909999	1085.55663015048	1	-1	-1	-1	1	1	1	-1	1	-1	-1	1	-1	1	1	1	-1	-1	1	1	-1	-1	-1	-1	1	1	1	-1	1	1	1	-1	-1	1	1	1	1	1	-1	-1	1	-1	1	-1
1126.60310329572	1061.77762871031	15.6726621744263	719.574332744858	1.57923127534198	1132.73173994374	1	-1	-1	-1	1	1	1	-1	1	-1	-1	1	-1	1	1	1	-1	-1	1	1	-1	-1	-1	-1	1	1	1	-1	1	1	1	-1	-1	1	1	1	1	1	-1	-1	1	-1	1	-1
1278.28704308421	1145.77512265315	12.1906342510931	780.425667255142	1.60760531462821	1203.53123087912	-1	1	1	1	-1	-1	-1	1	-1	1	1	-1	1	-1	-1	-1	1	1	-1	-1	1	1	1	1	-1	-1	-1	1	-1	-1	-1	1	1	-1	-1	-1	-1	-1	1	1	-1	1	-1	1
1221.29516971611	1125.17799699061	14.1037148446884	744.687476317936	1.60760531462821	1179.57095133647	1	-1	-1	-1	1	1	1	-1	1	-1	-1	1	-1	1	1	1	-1	-1	1	1	-1	1	1	1	-1	-1	-1	1	-1	-1	-1	1	1	-1	-1	-1	-1	-1	1	1	-1	1	-1	1
1126.60310329572	1061.77762871031	15.6726621744263	719.574332744858	1.57923127534198	1132.73173994374	1	-1	-1	-1	1	1	1	-1	1	-1	-1	1	-1	1	1	1	-1	-1	1	1	-1	-1	-1	-1	1	1	1	-1	1	1	1	-1	-1	1	1	1	1	1	-1	-1	1	-1	1	-1
1198.31471194323	1076.34591089315	10.086723683429	750.757183272519	1.63757498319966	1085.55663015048	1	-1	-1	-1	1	1	1	-1	1	-1	-1	1	-1	1	1	1	-1	-1	1	1	-1	-1	-1	-1	1	1	1	-1	1	1	1	-1	1	-1	-1	-1	-1	-1	1	1	1	-1	1	-1
1176.31696490836	1046.2335675275	10.086723683429	755.575476839443	1.60457173160025	1065.71402465007	1	-1	-1	-1	1	1	1	-1	1	-1	-1	1	-1	1	1	1	-1	-1	1	1	-1	-1	-1	-1	1	1	1	-1	1	1	1	-1	-1	1	1	1	1	1	-1	-1	1	-1	1	-1
1087.64434252994	1103.61042146959	17.7765727420904	744.424523160557	1.58226485836994	1234.28597534993	-1	1	1	1	-1	-1	-1	1	-1	1	1	-1	1	-1	-1	-1	1	1	-1	-1	1	1	1	1	-1	-1	-1	1	-1	-1	-1	1	1	-1	-1	-1	-1	-1	1	1	-1	1	-1	1
1257.79988175645	1136.34504255908	12.1906342510931	780.425667255142	1.60760531462821	1167.26826005626	-1	1	1	1	-1	-1	-1	1	-1	1	1	-1	1	-1	-1	-1	1	1	-1	-1	1	1	1	1	-1	-1	-1	1	-1	-1	-1	1	1	-1	-1	-1	-1	-1	1	1	-1	1	-1	1
1162.76102463626	1119.22990105324	16.0070351950281	721.627896643167	1.62191764958942	1208.3478943701	1	-1	-1	-1	1	1	1	-1	1	-1	-1	1	-1	1	1	1	-1	-1	1	1	-1	-1	-1	-1	1	1	1	1	-1	-1	-1	1	1	-1	-1	-1	-1	-1	1	1	-1	1	-1	1
1126.60310329572	1061.77762871031	15.6726621744263	719.574332744858	1.57923127534198	1132.73173994374	1	-1	-1	-1	1	1	1	-1	1	-1	-1	1	-1	1	1	1	-1	-1	1	1	-1	-1	-1	-1	1	1	1	-1	1	1	1	-1	-1	1	1	1	1	1	-1	-1	1	-1	1	-1
1257.79988175645	1136.34504255908	12.1906342510931	780.425667255142	1.60760531462821	1167.26826005626	-1	1	1	1	-1	-1	-1	1	-1	1	1	-1	1	-1	-1	-1	1	1	-1	-1	1	1	1	1	-1	-1	-1	1	-1	-1	-1	1	1	-1	-1	-1	-1	-1	1	1	-1	1	-1	1
1232.06852851287	1098.31627128241	12.9084529165068	769.217993471547	1.61328348933065	1132.13519593676	1	-1	-1	-1	1	1	-1	1	-1	1	1	-1	1	-1	-1	-1	-1	-1	1	1	-1	-1	-1	-1	1	1	1	-1	1	1	1	-1	-1	1	1	-1	-1	-1	1	1	-1	1	-1	1
1081.94898483551	1099.13708192419	17.7765727420904	735.738190937206	1.58226485836994	1214.44336984952	-1	1	1	1	-1	-1	-1	1	-1	1	1	-1	1	-1	-1	-1	1	1	-1	-1	1	1	1	1	-1	-1	-1	1	-1	-1	-1	1	1	-1	-1	-1	-1	-1	1	1	-1	1	-1	1
953.462896389658	814.655620248629	6	791.613570957342	1.58952242942636	1073.25393887027	-1	1	1	1	-1	-1	-1	1	-1	1	1	-1	1	-1	-1	-1	1	1	-1	-1	1	1	-1	-1	1	1	1	-1	1	1	1	-1	-1	1	1	1	1	1	-1	-1	1	-1	1	-1
1257.79988175645	1136.34504255908	12.1906342510931	780.425667255142	1.60760531462821	1167.26826005626	-1	1	1	1	-1	-1	-1	1	-1	1	1	-1	1	-1	-1	-1	1	1	-1	-1	1	1	1	1	-1	-1	-1	1	-1	-1	-1	1	1	-1	-1	-1	-1	-1	1	1	-1	1	-1	1
1222.70536691714	1109.01037633632	12.9670112702078	717.16613099451	1.63535633969757	1208.6561259818	1	-1	-1	-1	1	1	1	-1	1	-1	-1	1	-1	1	1	1	-1	-1	1	1	-1	-1	-1	-1	1	1	1	-1	1	1	-1	1	1	-1	-1	-1	-1	-1	1	1	-1	1	-1	1
1126.60310329572	1061.77762871031	15.6726621744263	719.574332744858	1.57923127534198	1132.73173994374	1	-1	-1	-1	1	1	1	-1	1	-1	-1	1	-1	1	1	1	-1	-1	1	1	-1	-1	-1	-1	1	1	1	-1	1	1	1	-1	-1	1	1	1	1	1	-1	-1	1	-1	1	-1
1128.01568633684	1086.50643539383	16.0070351950281	712.848194691315	1.5850621394669	1208.3478943701	1	-1	-1	-1	1	1	1	-1	1	-1	-1	1	-1	1	1	1	-1	-1	1	1	-1	-1	-1	-1	1	-1	-1	1	-1	-1	-1	1	1	-1	-1	-1	-1	-1	1	1	-1	1	-1	-1
1006.81161087648	1071.13383326169	19.9502158319242	744.124619979864	1.58580512171646	1214.44336984952	-1	1	1	1	-1	-1	-1	1	-1	1	1	-1	1	-1	-1	-1	1	1	-1	-1	1	1	1	1	-1	-1	-1	1	-1	-1	-1	1	1	-1	-1	-1	-1	-1	1	1	-1	1	-1	1
1126.60310329572	1061.77762871031	15.6726621744263	719.574332744858	1.57923127534198	1132.73173994374	1	-1	-1	-1	1	1	1	-1	1	-1	-1	1	-1	1	1	1	-1	-1	1	1	-1	-1	-1	-1	1	1	1	-1	1	1	1	-1	-1	1	1	1	1	1	-1	-1	1	-1	1	-1
930.564044508785	1068.44138608705	21.0869194064047	780.425667255142	1.56956313547447	1178.18039902665	-1	1	1	1	-1	-1	-1	1	-1	1	1	-1	1	-1	-1	-1	1	1	-1	-1	1	1	1	1	-1	-1	-1	1	-1	-1	-1	1	1	-1	-1	-1	-1	-1	1	1	-1	1	-1	1
1126.60310329572	1061.77762871031	15.6726621744263	719.574332744858	1.57923127534198	1132.73173994374	1	-1	-1	-1	1	1	1	-1	1	-1	-1	1	-1	1	1	1	-1	-1	1	1	-1	-1	-1	-1	1	1	1	-1	1	1	1	-1	-1	1	1	1	1	1	-1	-1	1	-1	1	-1
1257.79988175645	1136.34504255908	12.1906342510931	780.425667255142	1.60760531462821	1167.26826005626	-1	1	1	1	-1	-1	-1	1	-1	1	1	-1	1	-1	-1	-1	1	1	-1	-1	1	1	1	1	-1	-1	-1	1	-1	-1	-1	1	1	-1	-1	-1	-1	-1	1	1	-1	1	-1	1
1106.92672955683	1059.48240955394	17.1745980327548	751.713517552172	1.57170104683039	1128.92526167623	1	-1	-1	-1	1	1	1	-1	1	-1	-1	1	-1	1	1	1	-1	-1	1	1	-1	-1	-1	-1	1	1	1	-1	1	1	1	-1	-1	1	1	1	1	1	-1	-1	1	-1	-1	1
1256.27648715807	1142.73993657453	13.7693418240866	753.767081450481	1.64628674093006	1164.28049271739	1	-1	-1	-1	1	1	1	-1	1	-1	-1	1	-1	1	1	1	-1	-1	1	1	-1	-1	-1	-1	1	1	1	-1	1	1	1	-1	1	-1	-1	-1	-1	-1	1	1	-1	1	-1	1
1126.60310329572	1061.77762871031	15.6726621744263	719.574332744858	1.57923127534198	1132.73173994374	1	-1	-1	-1	1	1	1	-1	1	-1	-1	1	-1	1	1	1	-1	-1	1	1	-1	-1	-1	-1	1	1	1	-1	1	1	1	-1	-1	1	1	1	1	1	-1	-1	1	-1	1	-1
1145.67110625638	1126.55831825628	16.7972158321165	744.424523160557	1.62030703752368	1223.37383637953	-1	1	1	1	-1	-1	-1	1	-1	1	1	-1	1	-1	-1	-1	1	1	-1	-1	1	1	1	1	-1	-1	-1	1	-1	-1	-1	1	1	-1	-1	-1	-1	-1	1	1	-1	1	-1	1
1166.25051898389	1109.57627538876	16.1952411227808	753.467178269788	1.60824456177632	1155.35002618738	1	-1	-1	-1	1	1	1	-1	1	-1	-1	1	-1	1	1	1	-1	-1	1	1	-1	-1	-1	-1	1	1	1	-1	1	1	1	-1	-1	1	1	-1	-1	-1	1	1	-1	1	-1	1
1257.79988175645	1136.34504255908	12.1906342510931	780.425667255142	1.60760531462821	1167.26826005626	-1	1	1	1	-1	-1	-1	1	-1	1	1	-1	1	-1	-1	-1	1	1	-1	-1	1	1	1	1	-1	-1	-1	1	-1	-1	-1	1	1	-1	-1	-1	-1	-1	1	1	-1	1	-1	1
1098.78670906312	1089.08278151092	16.9293810163897	717.16613099451	1.5914832964189	1191.61299701024	1	-1	-1	-1	1	1	1	-1	1	-1	-1	1	-1	1	1	1	-1	-1	1	1	-1	-1	-1	-1	1	1	1	-1	1	1	1	-1	-1	1	1	1	1	-1	1	1	-1	1	-1	1
1146.7229155792	1055.55112552838	14.8117732668466	729.449767926481	1.56772223651461	1120.42904866353	-1	1	1	1	-1	-1	-1	1	-1	1	1	-1	1	-1	-1	-1	1	-1	1	1	-1	1	1	1	-1	-1	-1	-1	1	1	1	-1	-1	1	1	1	1	1	-1	-1	1	-1	1	-1
1181.80853447307	1098.50528432622	14.6165335497873	744.124619979864	1.58580512171646	1203.53123087912	-1	1	1	1	-1	-1	-1	1	-1	1	1	-1	1	-1	-1	-1	1	1	-1	-1	1	1	1	1	-1	-1	-1	1	-1	-1	-1	1	1	-1	-1	-1	-1	-1	1	1	-1	1	-1	1
1196.79231889288	1097.14377496345	14.0939546014329	748.58638562852	1.57355310063954	1201.82948279458	-1	1	1	1	-1	-1	-1	1	-1	1	1	-1	1	-1	-1	-1	1	1	-1	-1	1	1	1	1	-1	-1	-1	1	-1	-1	-1	1	1	-1	-1	-1	-1	-1	1	1	-1	1	1	-1
1169.12503967379	1101.18928364017	15.4774224573671	777.521345323426	1.56956313547447	1178.18039902665	1	-1	-1	-1	1	1	1	-1	1	-1	-1	-1	1	-1	-1	-1	1	1	-1	-1	1	1	1	1	-1	-1	-1	1	-1	-1	-1	1	1	-1	-1	-1	-1	-1	1	1	-1	1	-1	1
1203.0044451018	1076.80303681921	13.7595815808311	755.312523682064	1.57923127534198	1120.42904866353	-1	1	1	1	-1	-1	-1	1	-1	1	1	-1	1	-1	-1	-1	1	1	-1	-1	1	-1	-1	-1	1	1	1	-1	1	1	1	-1	-1	1	1	1	1	1	-1	-1	1	-1	1	-1
1014.08685468777	1073.59999349067	19.3552803150839	717.16613099451	1.58794303307238	1191.61299701024	1	-1	-1	-1	1	1	1	-1	1	-1	-1	1	-1	1	1	1	-1	-1	1	1	-1	-1	-1	-1	1	1	1	-1	1	1	1	-1	-1	1	1	1	1	1	1	1	-1	1	-1	1
1183.09034313533	1060.65602835221	10.086723683429	764.261809062794	1.60457173160025	1085.55663015048	1	-1	-1	-1	1	1	1	-1	1	-1	-1	1	-1	1	1	1	-1	-1	1	1	-1	-1	-1	-1	1	1	1	-1	1	1	1	-1	-1	1	1	1	1	1	-1	-1	1	-1	1	-1
1257.79988175645	1136.34504255908	12.1906342510931	780.425667255142	1.60760531462821	1167.26826005626	-1	1	1	1	-1	-1	-1	1	-1	1	1	-1	1	-1	-1	-1	1	1	-1	-1	1	1	1	1	-1	-1	-1	1	-1	-1	-1	1	1	-1	-1	-1	-1	-1	1	1	-1	1	-1	1
1128.748571966	1063.36603650397	15.6726621744263	722.478654676574	1.57923127534198	1132.73173994374	-1	1	1	1	-1	-1	-1	1	1	-1	-1	1	-1	1	1	1	-1	-1	1	1	-1	-1	-1	-1	1	1	1	-1	1	1	1	-1	-1	1	1	1	1	1	-1	-1	1	-1	1	-1
1176.31696490836	1046.2335675275	10.086723683429	755.575476839443	1.60457173160025	1065.71402465007	1	-1	-1	-1	1	1	1	-1	1	-1	-1	1	-1	1	1	1	-1	-1	1	1	-1	-1	-1	-1	1	1	1	-1	1	1	1	-1	-1	1	1	1	1	1	-1	-1	1	-1	1	-1
1007.48511476457	1068.19687713529	19.3552803150839	706.726138053544	1.58794303307238	1191.61299701024	1	-1	-1	-1	1	1	1	-1	1	-1	-1	1	-1	1	1	1	-1	-1	1	1	-1	-1	-1	-1	1	1	1	-1	1	1	1	-1	-1	1	1	1	1	1	-1	-1	1	1	-1	1
1169.68975742389	1041.35585201504	10.086723683429	747.189047796786	1.60457173160025	1065.71402465007	1	-1	-1	-1	1	1	1	-1	1	-1	-1	1	-1	1	1	1	-1	-1	1	1	-1	-1	-1	-1	1	1	1	-1	1	1	1	-1	-1	1	1	1	1	1	-1	-1	1	-1	1	-1
1257.79988175645	1136.34504255908	12.1906342510931	780.425667255142	1.60760531462821	1167.26826005626	-1	1	1	1	-1	-1	-1	1	-1	1	1	-1	1	-1	-1	-1	1	1	-1	-1	1	1	1	1	-1	-1	-1	1	-1	-1	-1	1	1	-1	-1	-1	-1	-1	1	1	-1	1	-1	1
1256.03740316566	1134.75493555083	13.7693418240866	753.467178269788	1.64628674093006	1144.43788721698	1	-1	-1	-1	1	1	1	-1	1	-1	-1	1	-1	1	1	1	-1	-1	1	1	-1	-1	-1	-1	1	1	1	-1	1	1	1	-1	1	-1	-1	-1	-1	-1	1	1	-1	1	-1	1
1160.19499754851	1037.35889281668	9.36890501801529	777.521345323426	1.57074980450569	1167.26826005626	1	-1	-1	-1	1	1	1	-1	1	-1	1	-1	1	-1	-1	-1	1	1	-1	-1	1	1	1	1	-1	-1	-1	1	-1	-1	-1	1	1	-1	-1	-1	-1	-1	1	1	-1	1	1	-1
1162.05482726757	1043.37582592941	10.086723683429	751.41361437148	1.57642797920813	1103.95479691012	1	-1	-1	-1	1	1	1	-1	1	-1	-1	1	-1	1	1	1	-1	-1	1	1	-1	-1	-1	-1	1	1	1	-1	1	1	1	-1	-1	1	1	1	1	1	-1	-1	1	-1	1	-1
1090.34276925488	1113.10275779152	17.7765727420904	748.58638562852	1.58226485836994	1237.69730871979	-1	1	1	1	-1	-1	-1	1	-1	1	1	-1	1	-1	-1	-1	1	1	-1	-1	1	1	1	1	-1	-1	-1	1	-1	-1	-1	1	1	-1	-1	-1	-1	-1	1	1	-1	1	-1	1
1162.41324758683	1068.80819201584	14.8117732668466	738.229469878332	1.57923127534198	1120.42904866353	-1	1	1	1	-1	-1	-1	1	-1	1	1	-1	1	-1	-1	-1	1	1	1	1	-1	-1	-1	-1	1	1	1	-1	1	1	1	-1	-1	1	1	1	1	1	-1	-1	1	-1	1	-1
1143.03694967189	1062.5661022814	14.9548435090126	727.877684596737	1.57355310063954	1155.56211278302	1	-1	-1	-1	1	1	1	-1	1	-1	-1	1	-1	-1	-1	-1	1	1	-1	-1	1	1	1	1	-1	-1	-1	1	-1	-1	-1	1	1	-1	-1	-1	1	1	-1	-1	1	-1	1	-1
1068.48852801444	932.792791102412	8.17364308983374	778.372103356833	1.56491894038077	1050	-1	1	1	1	-1	-1	-1	1	-1	1	1	-1	1	-1	-1	-1	1	1	-1	-1	1	1	1	1	-1	-1	-1	-1	1	1	1	-1	-1	1	1	1	1	1	-1	-1	1	-1	1	-1
1257.79988175645	1136.34504255908	12.1906342510931	780.425667255142	1.60760531462821	1167.26826005626	-1	1	1	1	-1	-1	-1	1	-1	1	1	-1	1	-1	-1	-1	1	1	-1	-1	1	1	1	1	-1	-1	-1	1	-1	-1	-1	1	1	-1	-1	-1	-1	-1	1	1	-1	1	-1	1
1081.94898483551	1099.13708192419	17.7765727420904	735.738190937206	1.58226485836994	1214.44336984952	-1	1	1	1	-1	-1	-1	1	-1	1	1	-1	1	-1	-1	-1	1	1	-1	-1	1	1	1	1	-1	-1	-1	1	-1	-1	-1	1	1	-1	-1	-1	-1	-1	1	1	-1	1	-1	1
1252.02187477438	1133.98909261321	12.1906342510931	760.438291519694	1.61911435345558	1167.26826005626	1	-1	-1	-1	-1	-1	-1	1	-1	1	1	-1	1	-1	-1	-1	1	1	-1	-1	1	-1	-1	-1	-1	-1	-1	1	-1	-1	-1	1	1	-1	-1	-1	-1	-1	1	1	-1	1	-1	1
1173.03898612408	1043.82273675638	10.086723683429	751.41361437148	1.60457173160025	1062.30269128021	1	-1	-1	-1	1	1	1	-1	1	-1	-1	1	-1	1	1	1	-1	-1	1	1	-1	-1	-1	-1	1	1	1	-1	1	1	1	-1	-1	1	1	1	1	1	-1	-1	1	-1	1	-1
1139.90046144555	1050.09796751363	15.6726621744263	755.875380020136	1.56298928909999	1096.46876912088	1	-1	-1	-1	1	1	1	-1	1	-1	-1	1	-1	1	1	1	-1	-1	1	1	-1	-1	-1	-1	1	1	1	-1	1	1	1	-1	-1	1	1	1	1	1	-1	-1	1	-1	1	-1
1204.18643573607	1069.34696269061	10.8900770228508	780.425667255142	1.57339902506845	1178.18039902665	-1	1	1	1	-1	-1	-1	1	-1	1	1	-1	1	-1	-1	-1	1	1	-1	-1	1	1	1	1	-1	-1	-1	1	-1	-1	-1	-1	-1	1	1	-1	-1	-1	1	1	-1	1	-1	1
1149.02977104227	1083.21218334793	15.6726621744263	719.574332744858	1.60839863734741	1132.73173994374	1	-1	-1	-1	1	1	1	-1	1	-1	-1	1	-1	1	1	1	-1	-1	1	1	-1	-1	-1	-1	1	1	1	-1	1	1	1	1	1	-1	-1	-1	-1	1	-1	-1	1	-1	1	-1
1126.60310329572	1043.17131193483	15.6726621744263	719.574332744858	1.57923127534198	1096.46876912088	1	-1	-1	-1	1	1	1	-1	1	-1	-1	1	-1	1	1	1	-1	-1	1	1	-1	-1	-1	-1	1	1	1	-1	1	1	1	-1	-1	1	1	1	1	1	-1	-1	1	-1	1	-1
1175.41152683768	1039.91564704032	12.5126229821232	758.779701951852	1.56298928909999	1085.55663015048	-1	1	1	1	1	1	1	-1	1	-1	-1	1	-1	1	1	1	-1	-1	1	1	-1	-1	-1	-1	1	1	1	-1	1	1	1	-1	-1	1	1	1	1	1	-1	-1	1	-1	1	-1
1126.60310329572	1061.77762871031	15.6726621744263	719.574332744858	1.57923127534198	1132.73173994374	1	-1	-1	-1	1	1	1	-1	1	-1	-1	1	-1	1	1	1	-1	-1	1	1	-1	-1	-1	-1	1	1	1	-1	1	1	1	-1	-1	1	1	1	1	1	-1	-1	1	-1	1	-1
1172.98394637708	1040.7407935954	13.4919798920972	755.875380020136	1.56298928909999	1096.46876912088	1	-1	-1	-1	1	1	1	-1	1	-1	-1	1	-1	1	1	1	-1	-1	1	1	-1	-1	-1	-1	1	1	1	-1	1	1	1	-1	-1	1	1	1	1	1	-1	-1	1	-1	1	-1
1154.17255906713	1087.65531592805	15.6726621744263	722.478654676574	1.61223452694139	1132.73173994374	-1	1	1	-1	1	1	1	-1	1	-1	-1	1	-1	1	1	1	-1	-1	1	1	-1	-1	-1	-1	1	1	1	-1	1	1	1	-1	-1	1	-1	-1	-1	-1	-1	-1	1	-1	1	-1
1219.82712036666	1085.40030315395	10.8900770228508	785.543864002759	1.60177445050329	1167.26826005626	-1	1	1	1	-1	-1	-1	1	-1	1	1	-1	1	-1	-1	-1	1	1	-1	-1	1	1	1	1	-1	-1	-1	1	-1	-1	-1	-1	-1	1	1	1	1	1	-1	-1	-1	1	-1	1
1145.29102346585	1005.13417007897	9.22583477584923	758.479798771159	1.60457173160025	1065.71402465007	-1	1	1	1	-1	-1	-1	1	-1	1	-1	1	-1	1	1	1	-1	-1	1	1	-1	-1	-1	-1	1	1	1	-1	1	1	1	-1	-1	1	1	1	1	1	-1	-1	1	-1	1	-1
1061.95187644622	1093.55616529962	18.6374616496702	741.613570957342	1.58226485836994	1214.44336984952	1	-1	-1	-1	1	1	1	-1	1	-1	-1	-1	1	-1	-1	-1	1	1	-1	-1	1	1	1	1	1	1	1	1	-1	-1	-1	1	1	-1	-1	-1	-1	-1	1	1	-1	1	-1	1
1126.60310329572	1061.77762871031	15.6726621744263	719.574332744858	1.57923127534198	1132.73173994374	1	-1	-1	-1	1	1	1	-1	1	-1	-1	1	-1	1	1	1	-1	-1	1	1	-1	-1	-1	-1	1	1	1	-1	1	1	1	-1	-1	1	1	1	1	1	-1	-1	1	-1	1	-1
1228.99354253751	1109.98599334303	13.7693418240866	753.467178269788	1.61328348933065	1144.43788721698	1	-1	-1	-1	1	1	1	-1	1	-1	-1	1	-1	1	1	1	-1	-1	1	1	-1	-1	-1	-1	1	1	1	-1	1	1	1	-1	-1	1	1	1	1	1	-1	1	-1	1	-1	1
1153.27981614994	1025.6331510843	10.086723683429	754.317936303195	1.57642797920813	1062.30269128021	-1	1	1	1	-1	-1	-1	1	1	-1	-1	1	-1	1	1	1	-1	-1	1	1	-1	-1	-1	-1	1	1	1	-1	1	1	1	-1	-1	1	1	1	1	1	-1	-1	1	-1	1	-1
1184.65691866925	1061.878026162	13.7595815808311	743.628499798496	1.56772223651461	1120.42904866353	1	-1	-1	1	-1	-1	-1	1	-1	1	1	-1	1	-1	-1	-1	1	1	-1	-1	1	1	1	1	-1	-1	-1	-1	1	1	1	-1	-1	1	1	1	1	1	-1	-1	1	-1	1	-1
1087.64434252994	1103.61042146959	17.7765727420904	744.424523160557	1.58226485836994	1234.28597534993	1	1	1	1	-1	-1	-1	1	-1	1	1	-1	1	-1	-1	-1	1	1	-1	-1	1	1	1	1	-1	-1	-1	1	-1	-1	-1	1	1	-1	-1	-1	-1	-1	1	1	-1	1	-1	1
1162.41324758683	1068.80819201584	14.8117732668466	738.229469878332	1.57923127534198	1120.42904866353	-1	1	1	1	-1	-1	-1	1	-1	1	1	-1	1	-1	-1	-1	1	1	1	1	-1	-1	-1	-1	1	1	1	-1	1	1	1	-1	-1	1	1	1	1	1	-1	-1	1	-1	1	-1
1098.34880864782	1120.07957311655	17.7765727420904	756.972814671178	1.58580512171646	1237.69730871979	-1	1	1	1	-1	-1	-1	1	-1	1	1	-1	1	-1	-1	-1	1	1	-1	-1	1	1	1	1	-1	-1	-1	1	-1	-1	-1	1	1	-1	-1	-1	-1	-1	1	1	-1	1	-1	1
1176.31696490836	1055.64461088064	10.086723683429	755.575476839443	1.60457173160025	1085.55663015048	1	-1	-1	-1	1	1	1	-1	1	-1	-1	1	-1	1	1	1	-1	-1	1	1	-1	-1	-1	-1	1	1	1	-1	1	1	1	-1	-1	1	1	1	1	1	-1	-1	1	-1	1	-1
1220.59988449696	1136.89085260035	14.3713165334223	744.124619979864	1.6238473008702	1203.53123087912	-1	1	1	1	-1	-1	-1	1	-1	1	1	-1	1	-1	-1	-1	1	1	-1	-1	1	1	1	1	-1	-1	-1	1	-1	-1	-1	1	1	-1	-1	-1	-1	-1	1	1	-1	1	-1	1
1126.60310329572	1061.77762871031	15.6726621744263	719.574332744858	1.57923127534198	1132.73173994374	1	-1	-1	-1	1	1	1	-1	1	-1	-1	1	-1	1	1	1	-1	-1	1	1	-1	-1	-1	-1	1	1	1	-1	1	1	1	-1	-1	1	1	1	1	1	-1	-1	1	-1	1	-1
1173.52076993024	1054.66414559003	10.5995423885279	782.83386900549	1.58952242942636	1080.43173504781	-1	1	1	1	-1	-1	-1	1	-1	1	1	-1	1	-1	-1	-1	1	1	-1	-1	1	1	1	1	-1	-1	-1	1	1	1	1	-1	-1	1	1	1	1	1	-1	-1	1	-1	1	-1
1128.08595585096	1002.91078628085	8.50801611043553	780.425667255142	1.58699179074768	1161.87912524922	-1	1	1	1	-1	-1	-1	1	-1	1	1	-1	1	-1	-1	-1	1	1	-1	-1	1	1	1	1	-1	-1	-1	1	-1	-1	-1	1	1	-1	-1	-1	-1	-1	1	1	-1	1	-1	1
1114.11470517025	1031.4916484272	15.6726621744263	719.574332744858	1.56298928909999	1096.46876912088	1	-1	-1	-1	1	1	1	-1	1	-1	-1	1	-1	1	1	1	-1	-1	1	1	-1	-1	-1	-1	1	1	1	-1	1	1	1	-1	-1	1	1	1	1	1	-1	-1	1	-1	1	-1
1199.89709590075	1069.71058682942	13.2467628757321	727.960761787516	1.5827715386885	1132.73173994374	1	-1	-1	-1	1	1	1	-1	1	-1	-1	1	-1	1	1	1	-1	-1	1	1	-1	-1	-1	-1	1	1	1	-1	1	1	1	-1	-1	1	1	1	1	1	-1	-1	1	-1	1	-1
1129.05929958226	1006.20426715747	12.5126229821232	743.027185328822	1.53484553670787	1062.30269128021	1	-1	-1	-1	1	1	1	-1	1	-1	-1	1	-1	1	1	1	-1	-1	1	1	-1	-1	-1	-1	1	1	1	-1	1	1	1	-1	-1	1	1	1	1	1	-1	-1	1	-1	1	-1
1035.38933079454	906.898588258545	7.20745888219321	782.83386900549	1.56972619489238	1108.38700298976	-1	1	1	1	-1	-1	-1	1	-1	1	1	-1	1	-1	-1	-1	1	1	-1	-1	1	1	1	1	-1	-1	-1	1	-1	-1	-1	-1	-1	1	1	1	1	1	-1	-1	1	-1	1	-1
1165.44860559592	1047.06717844437	11.0731197858984	719.574332744858	1.57923127534198	1132.73173994374	1	-1	-1	-1	1	1	1	-1	1	-1	-1	1	-1	1	1	1	-1	-1	1	1	-1	-1	-1	-1	1	1	1	-1	1	1	1	-1	-1	1	1	1	1	1	-1	-1	1	-1	1	-1
1168.201163365	1054.58986810553	14.0939546014329	746.532821730212	1.54054984904013	1155.56211278302	-1	1	1	1	-1	-1	-1	1	-1	1	1	-1	1	-1	-1	-1	1	1	-1	-1	1	1	1	1	-1	-1	-1	1	-1	-1	-1	1	1	1	1	1	1	1	-1	-1	1	-1	1	-1
1221.22854230404	1090.25933633326	13.2467628757321	719.574332744858	1.61727345449572	1132.73173994374	1	-1	-1	-1	1	1	1	-1	1	-1	-1	1	-1	1	1	1	-1	-1	1	1	-1	-1	-1	-1	1	1	1	-1	1	1	1	-1	-1	1	1	1	1	1	-1	-1	1	-1	1	-1
1221.29516971611	1125.17799699061	14.1037148446884	744.687476317936	1.60760531462821	1179.57095133647	1	-1	-1	-1	1	1	1	-1	1	-1	-1	1	-1	1	1	1	-1	-1	1	1	-1	1	1	1	-1	-1	-1	1	-1	-1	-1	1	1	-1	-1	-1	-1	-1	1	1	-1	1	-1	1
1126.60310329572	1061.77762871031	15.6726621744263	719.574332744858	1.57923127534198	1132.73173994374	1	-1	-1	-1	1	1	1	-1	1	-1	-1	1	-1	1	1	1	-1	-1	1	1	-1	-1	-1	-1	1	1	1	-1	1	1	1	-1	-1	1	1	1	1	1	-1	-1	1	-1	1	-1
1110.53963787362	1121.41943333849	17.7765727420904	780.725570435835	1.58226485836994	1234.28597534993	-1	1	1	1	-1	-1	-1	1	-1	1	1	-1	1	-1	-1	-1	1	1	-1	-1	1	1	1	1	-1	-1	-1	1	-1	-1	-1	1	1	-1	-1	-1	-1	-1	1	1	-1	1	-1	1
1257.79988175645	1136.34504255908	12.1906342510931	780.425667255142	1.60760531462821	1167.26826005626	-1	1	1	1	-1	-1	-1	1	-1	1	1	-1	1	-1	-1	-1	1	1	-1	-1	1	1	1	1	-1	-1	-1	1	-1	-1	-1	1	1	-1	-1	-1	-1	-1	1	1	-1	1	-1	1
1081.94898483551	1099.13708192419	17.7765727420904	735.738190937206	1.58226485836994	1214.44336984952	-1	1	1	1	-1	-1	-1	1	-1	1	1	-1	1	-1	-1	-1	1	1	-1	-1	1	1	1	1	-1	-1	-1	1	-1	-1	-1	1	1	-1	-1	-1	-1	-1	1	1	-1	1	-1	1
1114.11470517025	1031.4916484272	15.6726621744263	719.574332744858	1.56298928909999	1096.46876912088	1	-1	-1	-1	1	1	1	-1	1	-1	-1	1	-1	1	1	1	-1	-1	1	1	-1	-1	-1	-1	1	1	1	-1	1	1	1	-1	-1	1	1	1	1	1	-1	-1	1	-1	1	-1
1087.64434252994	1103.61042146959	17.7765727420904	744.424523160557	1.58226485836994	1234.28597534993	-1	1	1	1	-1	-1	-1	1	-1	1	1	-1	1	-1	-1	-1	1	1	-1	-1	1	1	1	1	-1	-1	-1	1	-1	-1	-1	1	1	-1	-1	-1	-1	-1	1	1	-1	1	-1	1
1257.79988175645	1136.34504255908	12.1906342510931	780.425667255142	1.60760531462821	1167.26826005626	1	-1	-1	1	-1	-1	-1	1	-1	1	1	-1	1	-1	-1	-1	1	1	-1	-1	1	1	1	1	-1	-1	-1	1	-1	-1	-1	1	1	-1	-1	-1	-1	-1	1	1	-1	1	-1	1
1176.55235408097	1055.81902639834	10.086723683429	755.875380020136	1.60457173160025	1085.55663015048	1	-1	-1	-1	1	1	1	-1	1	-1	-1	1	-1	1	1	1	-1	-1	1	1	-1	-1	-1	-1	1	1	1	-1	1	1	1	-1	-1	1	1	1	1	1	-1	-1	1	-1	1	-1
1126.60310329572	1061.77762871031	15.6726621744263	719.574332744858	1.57923127534198	1132.73173994374	1	-1	-1	-1	1	1	1	-1	1	-1	-1	1	-1	1	1	1	-1	-1	1	1	-1	-1	-1	-1	1	1	1	-1	1	1	1	-1	-1	1	1	1	1	1	-1	-1	1	-1	1	-1
1175.11537285116	1042.24889512159	13.4919798920972	758.779701951852	1.56298928909999	1096.46876912088	-1	1	1	-1	1	1	1	-1	1	-1	-1	1	-1	1	1	1	-1	-1	1	1	-1	-1	-1	-1	1	1	1	-1	1	1	1	-1	-1	1	1	1	1	1	-1	-1	1	-1	1	-1
1126.60310329572	1061.77762871031	15.6726621744263	719.574332744858	1.57923127534198	1132.73173994374	1	-1	-1	-1	1	1	1	-1	1	-1	-1	1	-1	1	1	1	-1	-1	1	1	-1	-1	-1	-1	1	1	1	-1	1	1	1	-1	-1	1	1	1	1	1	-1	-1	1	-1	1	-1
1257.79988175645	1136.34504255908	12.1906342510931	780.425667255142	1.60760531462821	1167.26826005626	-1	1	1	1	-1	-1	-1	1	-1	1	1	-1	1	-1	-1	-1	1	1	-1	-1	1	1	1	1	-1	-1	-1	1	-1	-1	-1	1	1	-1	-1	-1	-1	-1	1	1	-1	1	-1	1
1126.60310329572	1061.77762871031	15.6726621744263	719.574332744858	1.57923127534198	1132.73173994374	1	-1	-1	-1	1	1	1	-1	1	-1	-1	1	-1	1	1	1	-1	-1	1	1	-1	-1	-1	-1	1	1	1	-1	1	1	1	-1	-1	1	1	1	1	1	-1	-1	1	-1	1	-1
1162.79500883816	1047.17595815473	11.4065170581784	733.767704229676	1.59266996545013	1086.26297082287	-1	1	1	1	-1	-1	-1	1	-1	1	1	-1	1	-1	1	1	-1	-1	1	1	-1	-1	-1	-1	1	1	1	-1	1	1	1	-1	-1	1	1	1	1	1	-1	-1	1	-1	1	-1
1087.64434252994	1103.61042146959	17.7765727420904	744.424523160557	1.58226485836994	1234.28597534993	1	-1	1	1	-1	-1	-1	1	-1	1	1	-1	1	-1	-1	-1	1	1	-1	-1	1	1	1	1	-1	-1	-1	1	-1	-1	-1	1	1	-1	-1	-1	-1	-1	1	1	-1	1	-1	1
1195.26594634882	1079.37819884458	14.0939546014329	746.532821730212	1.57355310063954	1155.56211278302	-1	1	1	1	-1	-1	-1	1	-1	1	1	-1	1	-1	-1	-1	1	1	-1	-1	1	1	1	1	-1	-1	-1	1	-1	-1	-1	1	1	-1	-1	-1	-1	-1	1	1	1	-1	1	-1
1292.3055007982	1158.43817284078	12.1906342510931	780.425667255142	1.6238473008702	1203.53123087912	-1	1	1	1	-1	-1	-1	1	-1	1	1	-1	1	-1	-1	-1	1	1	-1	-1	1	1	1	1	-1	-1	-1	1	-1	-1	-1	1	1	-1	-1	-1	-1	-1	1	1	-1	1	-1	1
1257.79988175645	1136.34504255908	12.1906342510931	780.425667255142	1.60760531462821	1167.26826005626	-1	1	1	1	-1	-1	-1	1	-1	1	1	-1	1	-1	-1	-1	1	1	-1	-1	1	1	1	1	-1	-1	-1	1	-1	-1	-1	1	1	-1	-1	-1	-1	-1	1	1	-1	1	-1	1
1255.59307732477	1134.7516578168	12.1906342510931	777.521345323426	1.60760531462821	1167.26826005626	1	-1	-1	-1	1	1	1	1	-1	1	1	-1	1	-1	-1	-1	1	1	-1	-1	1	1	1	1	-1	-1	-1	1	-1	-1	-1	1	1	-1	-1	-1	-1	-1	1	1	-1	1	-1	1
1257.79988175645	1136.34504255908	12.1906342510931	780.425667255142	1.60760531462821	1167.26826005626	-1	1	1	1	-1	-1	-1	1	-1	1	1	-1	1	-1	-1	-1	1	1	-1	-1	1	1	1	1	-1	-1	-1	1	-1	-1	-1	1	1	-1	-1	-1	-1	-1	1	1	-1	1	-1	1
1198.86493251459	1068.65150486817	12.2674059657581	719.274429564165	1.62081371784224	1101.97699547294	1	-1	-1	-1	1	1	1	-1	1	-1	-1	1	-1	1	1	1	-1	-1	1	1	-1	-1	-1	-1	1	1	1	-1	1	1	1	-1	-1	1	1	1	1	1	-1	-1	1	-1	1	-1
1151.03271405498	1023.98038365296	10.086723683429	751.41361437148	1.57642797920813	1062.30269128021	1	-1	-1	-1	1	1	1	-1	1	-1	-1	1	-1	1	1	1	-1	-1	1	1	-1	-1	-1	-1	1	1	1	-1	1	1	1	-1	-1	1	1	1	1	1	-1	-1	1	-1	1	-1
1111.12779142677	1134.78716069983	17.7765727420904	748.58638562852	1.61040861076206	1237.69730871979	-1	1	1	1	-1	-1	-1	1	-1	1	1	-1	1	-1	-1	-1	1	1	-1	-1	1	1	1	1	-1	-1	-1	1	-1	-1	-1	1	1	-1	-1	-1	-1	-1	1	1	-1	1	-1	1
997.412911832588	1039.35796130708	19.3552803150839	731.163285478653	1.55108752294986	1158.66982092357	1	-1	-1	-1	1	1	1	-1	1	-1	-1	1	1	-1	1	1	-1	-1	1	1	-1	-1	-1	-1	1	1	1	-1	1	1	1	-1	-1	1	1	1	1	1	-1	-1	1	-1	1	-1
1257.79988175645	1136.34504255908	12.1906342510931	780.425667255142	1.60760531462821	1167.26826005626	-1	1	1	1	-1	-1	-1	1	-1	1	1	-1	1	-1	-1	-1	1	1	-1	-1	1	1	1	1	-1	-1	-1	1	-1	-1	-1	1	1	-1	-1	-1	-1	-1	1	1	-1	1	-1	1
1220.87894327983	1090.12780626232	13.7693418240866	751.41361437148	1.61328348933065	1103.95479691012	1	-1	-1	-1	1	1	1	-1	1	-1	-1	1	-1	1	1	1	-1	-1	1	1	-1	-1	-1	-1	1	1	1	-1	1	1	1	-1	-1	1	1	1	1	1	-1	-1	1	-1	-1	1
1257.79988175645	1136.34504255908	12.1906342510931	780.425667255142	1.60760531462821	1167.26826005626	-1	1	1	1	-1	-1	-1	1	-1	1	1	-1	1	-1	-1	-1	1	1	-1	-1	1	1	1	1	-1	-1	-1	1	-1	-1	-1	1	1	-1	-1	-1	-1	-1	1	1	-1	1	-1	1
1162.05482726757	1043.37582592941	10.086723683429	751.41361437148	1.57642797920813	1103.95479691012	1	-1	-1	-1	1	1	1	-1	1	-1	-1	1	-1	-1	1	1	-1	-1	1	1	-1	-1	-1	-1	1	1	1	-1	1	1	1	-1	-1	1	1	1	1	1	-1	-1	1	-1	1	-1
1111.12779142677	1134.78716069983	17.7765727420904	748.58638562852	1.61040861076206	1237.69730871979	-1	1	1	1	-1	-1	-1	1	-1	1	1	-1	1	-1	-1	-1	1	1	-1	-1	1	1	1	1	-1	-1	-1	1	-1	-1	-1	1	1	-1	-1	-1	-1	-1	1	1	-1	1	-1	1
1121.11228614664	980.928632743565	8.17364308983374	800	1.60457173160025	1073.25393887027	-1	1	1	1	-1	-1	-1	1	-1	1	1	-1	1	-1	-1	-1	1	1	-1	-1	1	1	-1	-1	1	1	1	-1	1	1	1	-1	-1	1	1	1	1	1	-1	-1	1	-1	1	-1
1120.1225990867	1047.53930837587	15.6726621744263	710.888000521507	1.57923127534198	1112.88913444333	1	-1	-1	-1	1	1	1	-1	1	-1	-1	1	-1	1	1	1	-1	-1	1	1	-1	-1	-1	-1	1	1	1	-1	1	1	1	-1	-1	1	1	1	1	1	-1	-1	1	-1	1	-1
1257.79988175645	1136.34504255908	12.1906342510931	780.425667255142	1.60760531462821	1167.26826005626	-1	1	1	1	-1	-1	-1	1	-1	1	1	-1	1	-1	-1	-1	1	1	-1	-1	1	1	1	1	-1	-1	-1	1	-1	-1	-1	1	1	-1	-1	-1	-1	-1	1	1	-1	1	-1	1
1276.98982880295	1153.94485177097	13.7693418240866	753.467178269788	1.67185624760788	1144.43788721698	1	-1	-1	-1	1	1	1	-1	1	-1	-1	1	-1	1	1	1	-1	-1	1	1	-1	-1	-1	-1	1	1	1	-1	1	1	1	1	1	-1	-1	-1	-1	-1	1	1	-1	1	-1	1
1126.60310329572	1061.77762871031	15.6726621744263	719.574332744858	1.57923127534198	1132.73173994374	1	-1	-1	-1	1	1	1	-1	1	-1	-1	1	-1	1	1	1	-1	-1	1	1	-1	-1	-1	-1	1	1	1	-1	1	1	1	-1	-1	1	1	1	1	1	-1	-1	1	-1	1	-1
1195.26594634882	1070.22299032739	14.0939546014329	746.532821730212	1.57355310063954	1119.29914196014	-1	1	1	1	-1	-1	-1	1	-1	1	1	-1	1	-1	-1	-1	1	1	-1	-1	1	1	1	1	-1	-1	-1	1	-1	-1	-1	1	1	-1	-1	-1	1	1	-1	-1	1	-1	1	-1
1087.64434252994	1103.61042146959	17.7765727420904	744.424523160557	1.58226485836994	1234.28597534993	-1	1	1	1	-1	-1	-1	1	-1	1	1	-1	1	-1	-1	-1	1	1	-1	-1	1	1	1	1	-1	-1	-1	1	-1	-1	-1	1	1	-1	-1	-1	-1	-1	1	1	-1	1	-1	1
1189.82888609189	1067.37254521073	13.7595815808311	738.229469878332	1.57923127534198	1120.42904866353	-1	1	1	1	-1	-1	-1	1	-1	1	1	-1	1	-1	-1	-1	1	1	-1	-1	1	-1	-1	-1	1	1	1	-1	1	1	1	-1	-1	1	1	1	1	1	-1	-1	1	-1	1	-1
1196.3261510961	1122.13061018903	15.6726621744263	757.928943918445	1.63284805082192	1136.95185942774	1	-1	-1	-1	1	1	1	-1	1	-1	-1	1	-1	1	1	1	-1	-1	1	1	-1	-1	-1	-1	1	1	1	-1	1	1	1	1	1	-1	-1	-1	-1	-1	1	1	-1	1	-1	1
1126.60310329572	1061.77762871031	15.6726621744263	719.574332744858	1.57923127534198	1132.73173994374	1	-1	-1	-1	1	1	1	-1	1	-1	-1	1	-1	1	1	1	-1	-1	1	1	-1	-1	-1	-1	1	1	1	-1	1	1	1	-1	-1	1	1	1	1	1	-1	-1	1	-1	1	-1
1150.47276210767	1069.11313557131	14.8117732668466	722.478654676574	1.57923127534198	1132.73173994374	-1	1	1	1	-1	-1	-1	1	-1	1	1	-1	-1	1	1	1	-1	-1	1	1	-1	-1	-1	-1	1	1	1	-1	1	1	1	-1	-1	1	1	1	1	1	-1	-1	1	-1	1	-1
1078.34756550764	1086.60488842242	17.7765727420904	748.58638562852	1.56602287212795	1201.43433789691	-1	1	1	1	-1	-1	-1	1	-1	1	1	-1	1	-1	-1	-1	1	1	-1	-1	1	1	1	1	-1	-1	-1	1	-1	-1	-1	1	1	-1	-1	-1	-1	-1	1	1	-1	1	-1	1
1180.33773883722	1045.93096042482	9.36890501801529	774.618724812982	1.59889355689781	1161.17278457684	1	-1	-1	-1	1	1	1	-1	1	-1	-1	1	-1	1	1	1	1	1	-1	-1	1	1	1	1	-1	-1	-1	1	-1	-1	-1	1	1	-1	-1	-1	-1	-1	1	1	-1	1	1	-1
1264.83382295665	1141.96201514766	13.0515231586729	777.521345323426	1.60760531462821	1167.26826005626	1	-1	-1	-1	1	1	1	-1	-1	1	1	-1	1	-1	-1	-1	1	1	-1	-1	1	1	1	1	-1	-1	-1	1	-1	-1	-1	1	1	-1	-1	-1	-1	-1	1	1	-1	1	-1	1
1126.60310329572	1061.77762871031	15.6726621744263	719.574332744858	1.57923127534198	1132.73173994374	1	-1	-1	-1	1	1	1	-1	1	-1	-1	1	-1	1	1	1	-1	-1	1	1	-1	-1	-1	-1	1	1	1	-1	1	1	1	-1	-1	1	1	1	1	1	-1	-1	1	-1	1	-1
1131.14451625821	1080.16050118256	16.7901766396211	780.425667255142	1.56956313547447	1167.26826005626	-1	1	1	1	-1	-1	-1	1	-1	1	1	-1	1	-1	-1	-1	1	1	-1	-1	1	1	1	1	-1	-1	-1	1	-1	-1	-1	1	1	-1	-1	-1	-1	-1	1	1	-1	1	-1	1
1143.03694967189	1071.86649115041	14.9548435090126	727.877684596737	1.57355310063954	1167.86480406324	1	-1	-1	-1	1	1	1	-1	1	-1	-1	1	-1	1	1	1	-1	1	-1	-1	1	1	1	1	-1	-1	-1	1	-1	-1	-1	1	1	-1	-1	-1	-1	-1	1	-1	1	-1	1	-1
1126.60310329572	1061.77762871031	15.6726621744263	719.574332744858	1.57923127534198	1132.73173994374	1	-1	-1	-1	1	1	1	-1	1	-1	-1	1	-1	1	1	1	-1	-1	1	1	-1	-1	-1	-1	1	1	1	-1	1	1	1	-1	-1	1	1	1	1	1	-1	-1	1	-1	1	-1
1255.59307732477	1134.7516578168	12.1906342510931	777.521345323426	1.60760531462821	1167.26826005626	1	-1	-1	-1	1	1	1	-1	-1	1	1	-1	1	-1	-1	-1	1	1	-1	-1	1	1	1	1	-1	-1	-1	1	-1	-1	-1	1	1	-1	-1	-1	-1	-1	1	1	-1	1	-1	1
1237.42846691418	1138.83167454516	14.1037148446884	753.467178269788	1.61911435345558	1172.39315515893	1	-1	-1	-1	1	1	1	-1	1	-1	-1	1	-1	1	1	1	-1	-1	1	1	-1	-1	-1	-1	1	1	1	-1	-1	-1	-1	1	1	-1	-1	-1	-1	-1	1	1	-1	1	-1	1
1123.21922930268	1113.79912904519	16.9293810163897	717.16613099451	1.62448654801831	1191.61299701024	1	-1	-1	-1	1	1	1	-1	1	-1	-1	1	-1	1	1	1	-1	-1	1	1	-1	-1	-1	-1	1	1	1	-1	1	1	1	1	1	-1	-1	-1	-1	-1	1	1	-1	1	-1	1
1299.3894894936	1174.84706707452	12.1906342510931	793.273861946456	1.63574906702033	1190.52219892652	-1	1	1	1	-1	-1	-1	1	-1	1	1	-1	1	-1	-1	-1	1	1	-1	-1	1	1	1	1	-1	-1	-1	1	-1	-1	-1	1	1	-1	-1	-1	-1	-1	1	1	-1	1	-1	1
1075.99265746187	963.394281175134	8.95002010894843	719.274429564165	1.62081371784224	1101.97699547294	-1	1	-1	-1	1	1	1	-1	1	-1	-1	1	-1	1	1	1	-1	-1	1	1	-1	-1	-1	-1	1	1	1	-1	1	1	1	-1	-1	1	1	1	1	1	-1	-1	1	-1	1	-1
1152.67530557676	1080.94771888744	15.6726621744263	755.875380020136	1.57923127534198	1132.73173994374	1	-1	-1	-1	1	1	1	-1	1	-1	-1	1	-1	1	1	1	-1	-1	1	1	-1	-1	-1	-1	1	1	1	-1	1	1	1	-1	-1	1	1	1	1	1	-1	-1	1	-1	1	-1
1177.49790654879	1060.00753947486	14.6933052644524	719.574332744858	1.61727345449572	1085.55663015048	1	-1	-1	-1	1	1	1	-1	1	-1	-1	1	-1	1	1	1	-1	-1	1	1	-1	-1	-1	-1	1	1	1	-1	1	1	1	-1	-1	1	1	1	1	1	-1	-1	1	-1	1	-1
1108.41967942512	971.543600120468	8.17364308983374	782.916946196267	1.60457173160025	1073.25393887027	-1	1	1	1	-1	-1	-1	1	-1	1	1	-1	1	-1	-1	-1	1	1	-1	-1	-1	-1	-1	-1	1	1	1	-1	1	1	1	-1	-1	1	1	1	1	1	-1	-1	1	-1	1	-1
1126.60310329572	1061.77762871031	15.6726621744263	719.574332744858	1.57923127534198	1132.73173994374	1	-1	-1	-1	1	1	1	-1	1	-1	-1	1	-1	1	1	1	-1	-1	1	1	-1	-1	-1	-1	1	1	1	-1	1	1	1	-1	-1	1	1	1	1	1	-1	-1	1	-1	1	-1
1256.03740316566	1134.75493555083	13.7693418240866	753.467178269788	1.64628674093006	1144.43788721698	1	-1	-1	-1	1	1	1	-1	1	-1	-1	1	-1	1	1	1	-1	-1	1	1	-1	-1	-1	-1	1	1	1	-1	1	1	1	-1	-1	1	-1	-1	-1	-1	1	1	-1	1	-1	1
1150.47276210767	1069.11313557131	14.8117732668466	722.478654676574	1.57923127534198	1132.73173994374	-1	1	1	1	-1	-1	-1	1	-1	-1	-1	1	-1	1	1	1	-1	-1	1	1	-1	-1	-1	-1	1	1	1	-1	1	1	1	-1	-1	1	1	1	1	1	-1	-1	1	-1	1	-1
1173.22765985759	1038.35584509238	12.5126229821232	755.875380020136	1.56298928909999	1085.55663015048	1	-1	-1	-1	1	1	1	-1	1	-1	-1	1	-1	1	1	1	-1	-1	1	1	-1	-1	-1	-1	1	1	1	-1	1	1	1	-1	-1	1	1	1	1	1	-1	-1	1	-1	1	-1
1126.60310329572	1061.77762871031	15.6726621744263	719.574332744858	1.57923127534198	1132.73173994374	1	-1	-1	-1	1	1	1	-1	1	-1	-1	1	-1	1	1	1	-1	-1	1	1	-1	-1	-1	-1	1	1	1	-1	1	1	1	-1	-1	1	1	1	1	1	-1	-1	1	-1	1	-1
1120.5712264933	983.638622744909	9.22583477584923	754.317936303195	1.57642797920813	1062.30269128021	-1	1	1	1	-1	-1	-1	1	-1	1	1	-1	1	1	1	1	-1	-1	1	1	-1	-1	-1	-1	1	1	1	-1	1	1	1	-1	-1	1	1	1	1	1	-1	-1	1	-1	1	-1
1190.40730688022	1065.99268618176	13.7595815808311	751.1506612141	1.56772223651461	1120.42904866353	-1	1	1	1	-1	-1	-1	1	-1	1	1	-1	1	-1	-1	-1	1	1	-1	-1	1	1	-1	-1	1	1	1	-1	1	1	1	-1	-1	1	1	1	1	1	-1	-1	1	-1	1	-1
1257.79988175645	1136.34504255908	12.1906342510931	780.425667255142	1.60760531462821	1167.26826005626	-1	1	1	1	-1	-1	-1	1	-1	1	1	-1	1	-1	-1	-1	1	1	-1	-1	1	1	1	1	-1	-1	-1	1	-1	-1	-1	1	1	-1	-1	-1	-1	-1	1	1	-1	1	-1	1
1120.37949547041	1110.92640664018	16.9293810163897	717.16613099451	1.62065065842433	1191.61299701024	1	-1	-1	-1	1	1	1	-1	1	-1	-1	1	-1	1	1	1	-1	-1	1	1	-1	-1	-1	-1	1	1	1	-1	1	1	1	1	1	-1	-1	-1	-1	-1	1	1	-1	1	-1	1
1253.38150593169	1116.8759701644	11.0539306766126	741.220298048148	1.6238473008702	1203.53123087912	1	-1	-1	1	-1	-1	-1	1	-1	1	1	-1	1	-1	-1	-1	1	1	-1	-1	1	1	1	1	-1	-1	-1	1	-1	-1	-1	1	1	-1	-1	-1	-1	-1	1	1	-1	1	-1	1
1000.35549449337	1063.97465486008	19.6896533356857	708.779701951852	1.59377389719731	1190.48309030687	1	-1	-1	-1	1	1	1	-1	1	-1	-1	1	-1	1	1	1	-1	-1	1	1	-1	-1	-1	-1	1	1	1	-1	-1	-1	-1	1	1	-1	-1	-1	-1	-1	1	1	-1	1	-1	1
1259.50710962523	1133.42529545636	13.0515231586729	761.770530121668	1.60760531462821	1179.57095133647	1	-1	-1	-1	1	1	1	-1	1	-1	-1	1	-1	1	1	1	-1	-1	-1	-1	1	1	1	1	-1	-1	-1	1	-1	-1	-1	1	1	-1	-1	-1	-1	-1	1	1	-1	1	-1	1
1209.34012765879	1081.31595013428	13.7595815808311	763.698952724722	1.57923127534198	1120.42904866353	-1	1	1	1	-1	-1	-1	1	-1	1	1	-1	1	-1	-1	-1	1	1	-1	-1	1	-1	-1	-1	1	1	1	-1	1	1	1	-1	-1	1	1	1	1	1	-1	-1	1	-1	1	-1
1126.60310329572	1061.77762871031	15.6726621744263	719.574332744858	1.57923127534198	1132.73173994374	1	-1	-1	-1	1	1	1	-1	1	-1	-1	1	-1	1	1	1	-1	-1	1	1	-1	-1	-1	-1	1	1	1	-1	1	1	1	-1	-1	1	1	1	1	1	-1	-1	1	-1	1	-1
1128.49814999933	1110.37931547198	16.211562350976	725.469482846391	1.58580512171646	1214.44336984952	1	-1	-1	-1	1	1	1	-1	1	-1	-1	1	-1	-1	-1	-1	1	1	-1	-1	1	1	1	1	-1	-1	-1	1	-1	-1	-1	1	1	-1	-1	-1	-1	-1	1	1	-1	1	-1	1
1128.49814999933	1110.37931547198	16.211562350976	725.469482846391	1.58580512171646	1226.74606112973	1	-1	-1	-1	1	1	1	-1	1	-1	-1	1	-1	1	1	1	-1	-1	1	1	1	1	1	1	-1	-1	-1	1	-1	-1	-1	1	1	-1	-1	-1	-1	-1	1	1	-1	1	-1	1
1151.03271405498	1023.98038365296	10.086723683429	751.41361437148	1.57642797920813	1062.30269128021	1	-1	-1	-1	1	1	1	-1	1	-1	-1	1	-1	1	1	1	-1	-1	1	1	-1	-1	-1	-1	1	1	1	-1	1	1	1	-1	-1	1	1	1	1	1	-1	-1	1	-1	1	-1
1173.22765985759	1038.35584509238	12.5126229821232	755.875380020136	1.56298928909999	1085.55663015048	1	-1	-1	-1	1	1	1	-1	1	-1	-1	1	-1	1	1	1	-1	-1	1	1	-1	-1	-1	-1	1	1	1	-1	1	1	1	-1	-1	1	1	1	1	1	-1	-1	1	-1	1	-1
1182.87570441571	1050.37445134228	10.8900770228508	778.372103356833	1.57843795262279	1121.00089004469	-1	1	1	1	-1	-1	-1	1	-1	1	1	-1	1	-1	-1	-1	1	1	-1	-1	1	1	1	1	-1	-1	-1	1	-1	-1	-1	-1	-1	1	1	1	1	1	-1	-1	1	-1	-1	1
1051.8511196493	1088.35656886961	18.6374616496702	725.769386027084	1.58226485836994	1246.58866663014	1	-1	-1	-1	1	1	1	-1	1	-1	-1	1	-1	1	1	1	-1	-1	1	1	1	1	1	1	-1	-1	-1	1	-1	-1	-1	1	1	-1	-1	-1	-1	-1	1	1	-1	1	-1	1
1177.43815721265	1065.79323793672	12.7933973731905	746.532821730212	1.54438573863411	1196.04520308988	-1	1	1	1	-1	-1	-1	1	-1	1	1	-1	1	-1	-1	-1	1	1	-1	-1	1	1	1	1	-1	-1	-1	1	-1	-1	-1	-1	-1	1	1	1	1	1	-1	-1	1	-1	-1	1
1190.34080643625	1062.77710295614	12.9084529165068	754.317936303195	1.57642797920813	1140.21776773299	-1	1	1	1	-1	-1	-1	1	1	-1	-1	1	-1	1	1	1	-1	-1	1	1	-1	-1	-1	-1	1	1	1	-1	1	1	1	-1	-1	1	1	1	1	1	-1	-1	1	-1	1	-1
1168.201163365	1054.58986810553	14.0939546014329	746.532821730212	1.54054984904013	1155.56211278302	-1	1	1	1	-1	-1	-1	1	-1	1	1	-1	1	-1	-1	-1	1	1	-1	-1	1	1	1	1	-1	-1	-1	1	-1	-1	-1	1	1	1	1	1	1	1	-1	-1	1	-1	1	-1
1257.79988175645	1136.34504255908	12.1906342510931	780.425667255142	1.60760531462821	1167.26826005626	-1	1	1	1	-1	-1	-1	1	-1	1	1	-1	1	-1	-1	-1	1	1	-1	-1	1	1	1	1	-1	-1	-1	1	-1	-1	-1	1	1	-1	-1	-1	-1	-1	1	1	-1	1	-1	1
1255.59307732477	1134.7516578168	12.1906342510931	777.521345323426	1.60760531462821	1167.26826005626	1	-1	-1	1	-1	-1	-1	1	-1	1	1	-1	1	-1	-1	-1	1	1	-1	-1	1	1	1	1	-1	-1	-1	1	-1	-1	-1	1	1	-1	-1	-1	-1	-1	1	1	-1	1	-1	1
1185.86268057172	1119.67962244933	15.4774224573671	761.770530121668	1.60406505128169	1179.57095133647	1	-1	-1	-1	1	1	1	-1	1	-1	-1	1	-1	1	-1	-1	1	1	-1	-1	1	1	1	1	-1	-1	-1	1	-1	-1	-1	1	1	-1	-1	-1	-1	-1	1	1	-1	1	-1	1
1292.3055007982	1158.43817284078	12.1906342510931	780.425667255142	1.6238473008702	1203.53123087912	-1	1	1	1	-1	-1	-1	1	-1	1	1	-1	1	-1	-1	-1	1	1	-1	-1	1	1	1	1	-1	-1	-1	1	-1	-1	-1	1	1	-1	-1	-1	-1	-1	1	1	-1	1	-1	1
1265.74138737735	1145.94049173938	12.1906342510931	780.725570435835	1.60760531462821	1190.52219892652	-1	1	1	1	-1	-1	-1	1	-1	1	1	-1	1	-1	-1	-1	1	1	-1	-1	1	1	1	1	-1	-1	-1	1	-1	-1	-1	1	1	-1	-1	-1	-1	-1	1	1	-1	1	-1	1
1253.34276867136	1127.59294224565	12.1906342510931	764.674852053384	1.60760531462821	1179.57095133647	-1	1	1	1	-1	-1	-1	1	-1	1	1	1	-1	1	1	1	-1	-1	1	1	1	1	1	1	-1	-1	-1	1	-1	-1	-1	1	1	-1	-1	-1	-1	-1	1	1	-1	1	-1	1
984.387578274115	1105.21167355268	20.6558375433262	721.627896643167	1.64525414746993	1214.86693588051	1	-1	-1	-1	1	1	1	-1	1	-1	-1	1	-1	1	1	1	-1	-1	1	1	-1	-1	-1	-1	1	1	1	-1	1	1	1	1	1	-1	-1	-1	-1	-1	1	1	-1	1	-1	1
1126.60310329572	1061.77762871031	15.6726621744263	719.574332744858	1.57923127534198	1132.73173994374	1	-1	-1	-1	1	1	1	-1	1	-1	-1	1	-1	1	-1	1	-1	-1	1	1	-1	-1	-1	-1	1	1	1	-1	1	1	1	-1	-1	1	1	1	1	1	-1	-1	1	-1	1	-1
1257.79988175645	1136.34504255908	12.1906342510931	780.425667255142	1.60760531462821	1167.26826005626	-1	1	1	1	-1	-1	-1	1	-1	1	1	-1	1	-1	-1	-1	1	1	-1	-1	1	1	1	1	-1	-1	-1	1	-1	-1	-1	1	1	-1	-1	-1	-1	-1	1	1	-1	1	-1	1
1257.79988175645	1136.34504255908	12.1906342510931	780.425667255142	1.60760531462821	1167.26826005626	-1	1	1	1	-1	-1	-1	1	-1	1	1	-1	1	-1	-1	-1	1	1	-1	-1	1	1	1	1	-1	-1	-1	1	-1	-1	-1	1	1	-1	-1	-1	-1	-1	1	1	-1	1	-1	1
1126.60310329572	1061.77762871031	15.6726621744263	719.574332744858	1.57923127534198	1132.73173994374	1	-1	-1	-1	1	1	1	-1	1	-1	-1	1	-1	1	1	1	-1	-1	1	1	-1	-1	-1	-1	1	1	1	-1	1	1	1	-1	-1	1	1	1	1	1	-1	-1	1	-1	1	-1
1087.64434252994	1096.82757468608	17.7765727420904	744.424523160557	1.58226485836994	1201.43433789691	-1	1	1	1	-1	-1	-1	1	-1	1	1	-1	1	-1	-1	-1	1	1	-1	-1	1	1	1	1	-1	-1	-1	1	-1	-1	-1	1	1	-1	-1	-1	-1	-1	1	1	-1	1	-1	1
1237.42846691418	1138.83167454516	14.1037148446884	753.467178269788	1.61911435345558	1179.57095133647	1	-1	-1	-1	1	1	1	-1	1	-1	-1	1	-1	1	1	1	-1	-1	1	1	-1	-1	-1	-1	1	1	1	-1	-1	-1	-1	1	1	-1	-1	-1	-1	-1	1	1	-1	1	-1	1
1200.79017354829	1075.22245479309	13.7595815808311	752.408201750347	1.57923127534198	1120.42904866353	1	-1	-1	-1	1	1	1	-1	-1	1	1	-1	1	-1	-1	-1	1	1	-1	-1	1	1	-1	-1	1	1	1	-1	1	1	1	-1	-1	1	1	1	1	1	-1	-1	1	-1	1	-1
1257.01567947406	1157.84376388946	14.1037148446884	748.8493387859	1.6472581058477	1182.98228470633	1	-1	-1	-1	1	1	1	-1	1	-1	-1	1	-1	1	1	1	-1	-1	1	1	-1	-1	-1	-1	1	-1	-1	1	-1	-1	-1	1	1	-1	-1	-1	-1	-1	1	1	-1	1	-1	1
1257.79988175645	1136.34504255908	12.1906342510931	780.425667255142	1.60760531462821	1167.26826005626	-1	1	1	1	-1	-1	-1	1	-1	1	1	-1	1	-1	-1	-1	1	1	-1	-1	1	1	1	1	-1	-1	-1	1	-1	-1	-1	1	1	-1	-1	-1	-1	-1	1	1	-1	1	-1	1
1193.55882201195	1068.24273193322	13.7595815808311	755.312523682064	1.56772223651461	1120.42904866353	-1	1	1	1	-1	-1	-1	1	-1	1	1	-1	1	-1	-1	-1	1	1	-1	-1	1	1	1	1	-1	-1	-1	-1	1	1	1	-1	-1	1	1	1	1	1	-1	-1	1	-1	1	-1
1222.15314046269	1088.39430680229	11.0539306766126	744.124619979864	1.60760531462821	1167.26826005626	-1	1	1	1	-1	-1	-1	1	-1	1	1	-1	1	-1	-1	-1	1	1	-1	-1	1	1	1	1	-1	-1	-1	1	-1	-1	-1	1	1	-1	-1	-1	-1	-1	1	1	-1	1	-1	1
1138.52174589603	1003.83487230629	9.03453199741349	763.878828691322	1.59306269277289	1065.71402465007	1	-1	-1	-1	1	1	1	-1	1	-1	-1	1	-1	1	1	1	-1	-1	1	1	1	1	1	1	-1	-1	-1	1	1	1	1	-1	-1	1	1	1	1	1	-1	-1	1	-1	1	-1
1126.60310329572	1061.77762871031	15.6726621744263	719.574332744858	1.57923127534198	1132.73173994374	1	-1	-1	-1	1	1	1	-1	1	-1	-1	1	-1	1	1	1	-1	-1	1	1	-1	-1	-1	-1	1	1	1	-1	1	1	1	-1	-1	1	1	1	1	1	-1	-1	1	-1	1	-1
1168.201163365	1054.58986810553	14.0939546014329	746.532821730212	1.54054984904013	1155.56211278302	-1	1	1	1	-1	-1	-1	1	-1	1	1	-1	1	-1	-1	-1	1	1	-1	-1	1	1	1	1	-1	-1	-1	1	-1	-1	-1	1	-1	1	1	1	1	1	-1	-1	1	-1	1	-1
1255.59307732477	1134.7516578168	12.1906342510931	777.521345323426	1.60760531462821	1167.26826005626	1	-1	-1	1	-1	-1	-1	1	-1	1	1	-1	1	-1	-1	-1	1	1	-1	-1	1	1	1	1	-1	-1	-1	1	-1	-1	-1	1	1	-1	-1	-1	-1	-1	1	1	-1	1	-1	1
1145.52770453691	1016.44406545255	9.22583477584923	758.779701951852	1.60457173160025	1085.55663015048	-1	1	1	1	-1	-1	-1	1	-1	1	1	-1	-1	1	1	1	-1	-1	1	1	-1	-1	-1	-1	1	1	1	-1	1	1	1	-1	-1	1	1	1	1	1	-1	-1	1	-1	1	-1
1260.94431624679	1138.61249983744	12.1906342510931	784.587529723105	1.60760531462821	1170.67959342611	-1	1	1	1	-1	-1	-1	1	-1	1	1	-1	1	-1	-1	-1	1	1	-1	-1	1	1	1	1	-1	-1	-1	1	-1	-1	-1	1	1	-1	-1	-1	-1	-1	1	1	-1	1	-1	1
1223.11252131716	1121.95277362256	14.6165335497873	780.425667255142	1.60406505128169	1167.26826005626	-1	1	1	1	-1	-1	-1	1	-1	1	1	-1	1	-1	-1	-1	1	1	-1	-1	1	1	1	1	-1	-1	-1	1	-1	-1	-1	1	1	-1	-1	-1	-1	-1	1	1	-1	1	-1	1
1257.79988175645	1136.34504255908	12.1906342510931	780.425667255142	1.60760531462821	1167.26826005626	-1	1	1	1	-1	-1	-1	1	-1	1	1	-1	1	-1	-1	-1	1	1	-1	-1	1	1	1	1	-1	-1	-1	1	-1	-1	-1	1	1	-1	-1	-1	-1	-1	1	1	-1	1	-1	1
1228.99354253751	1109.98599334303	13.7693418240866	753.467178269788	1.61328348933065	1144.43788721698	1	-1	-1	-1	1	1	1	-1	1	-1	-1	1	-1	1	1	1	-1	-1	1	1	-1	-1	-1	-1	1	1	1	-1	1	1	1	-1	-1	1	1	1	1	1	-1	-1	-1	1	-1	1
1156.95449290987	1107.64974376279	15.5958904597613	772.039238212484	1.56602287212795	1214.44336984952	-1	1	1	1	-1	-1	-1	1	-1	1	1	-1	1	-1	-1	-1	1	1	-1	-1	1	1	1	1	-1	-1	-1	1	-1	-1	-1	1	1	-1	-1	-1	-1	-1	1	1	-1	1	-1	1
1151.03271405498	1023.98038365296	10.086723683429	751.41361437148	1.57642797920813	1062.30269128021	1	-1	-1	-1	1	1	1	-1	1	-1	-1	1	-1	1	1	1	-1	-1	1	1	-1	-1	-1	-1	1	1	1	-1	1	1	1	-1	-1	1	1	1	1	1	-1	-1	1	-1	1	-1
1087.64434252994	1103.61042146959	17.7765727420904	744.424523160557	1.58226485836994	1234.28597534993	-1	1	1	1	-1	-1	-1	1	-1	1	1	-1	1	-1	-1	-1	1	1	-1	-1	1	1	1	1	-1	-1	-1	1	-1	-1	-1	1	1	-1	-1	-1	-1	-1	1	1	-1	1	-1	1
1074.60794389308	1111.7268110627	18.6374616496702	729.931248495046	1.61040861076206	1250	1	-1	-1	-1	1	1	1	-1	1	-1	-1	1	-1	1	-1	-1	1	1	-1	-1	1	1	1	1	-1	-1	-1	1	-1	-1	-1	1	1	-1	-1	-1	-1	-1	1	1	-1	1	-1	1
1161.56247634275	1054.80467255953	14.6204704884108	736.65738654859	1.56772223651461	1132.73173994374	1	-1	-1	-1	1	1	1	-1	1	-1	-1	1	-1	-1	-1	-1	1	1	-1	-1	1	1	1	1	-1	-1	1	-1	1	1	1	-1	-1	1	1	1	1	1	-1	-1	1	-1	1	-1
1126.60310329572	1043.17131193483	15.6726621744263	719.574332744858	1.57923127534198	1096.46876912088	1	-1	-1	-1	1	1	1	-1	1	-1	-1	1	-1	1	1	1	-1	-1	1	1	-1	-1	-1	-1	1	1	1	-1	1	1	1	-1	-1	1	1	1	1	1	-1	-1	1	-1	1	-1
1126.60310329572	1061.77762871031	15.6726621744263	719.574332744858	1.57923127534198	1132.73173994374	1	-1	-1	-1	1	1	1	-1	1	-1	-1	1	-1	1	1	1	-1	-1	1	1	-1	-1	-1	-1	1	1	1	-1	1	1	1	-1	-1	1	1	1	1	1	-1	-1	1	-1	1	-1
1257.79988175645	1136.34504255908	12.1906342510931	780.425667255142	1.60760531462821	1167.26826005626	-1	1	1	1	-1	-1	-1	1	-1	1	1	-1	1	-1	-1	-1	1	1	-1	-1	1	1	1	1	-1	-1	-1	1	-1	-1	-1	1	1	-1	-1	-1	-1	-1	1	1	-1	1	-1	1
1269.72524327487	1144.2983242381	12.9084529165068	756.371500201504	1.67185624760788	1144.43788721698	-1	1	1	1	-1	-1	-1	1	-1	1	1	-1	1	1	1	1	-1	-1	1	1	-1	-1	-1	-1	1	1	1	-1	1	1	1	1	1	-1	-1	-1	-1	-1	1	1	-1	1	-1	1
1227.62312312274	1116.59650661393	13.7693418240866	751.713517552172	1.61328348933065	1164.28049271739	1	-1	-1	-1	1	1	1	-1	1	-1	-1	1	-1	1	1	1	-1	-1	1	1	-1	-1	-1	-1	1	1	1	-1	1	1	1	-1	-1	1	1	1	1	1	-1	-1	1	1	-1	1
1126.60310329572	1043.17131193483	15.6726621744263	719.574332744858	1.57923127534198	1096.46876912088	1	-1	-1	-1	1	1	1	-1	1	-1	-1	1	-1	1	1	1	-1	-1	1	1	-1	-1	-1	-1	1	1	1	-1	1	1	1	-1	-1	1	1	1	1	1	-1	-1	1	-1	1	-1
1228.99354253751	1109.98599334303	13.7693418240866	753.467178269788	1.61328348933065	1144.43788721698	1	-1	-1	-1	1	1	1	-1	1	-1	-1	1	-1	1	1	1	-1	-1	1	1	-1	-1	-1	-1	1	1	1	-1	1	1	1	-1	-1	1	1	1	1	1	-1	1	-1	1	-1	1
1109.35688478417	1036.62289674445	16.8093657489069	755.875380020136	1.56298928909999	1096.46876912088	1	-1	-1	-1	1	1	1	-1	1	-1	-1	1	-1	1	1	1	-1	-1	1	1	-1	-1	-1	-1	1	1	1	-1	1	1	1	-1	-1	1	1	1	1	1	-1	-1	1	-1	1	-1
1257.79988175645	1136.34504255908	12.1906342510931	780.425667255142	1.60760531462821	1167.26826005626	-1	1	1	1	-1	-1	-1	1	-1	1	1	-1	1	-1	-1	-1	1	1	-1	-1	1	1	1	1	-1	-1	-1	1	-1	-1	-1	1	1	-1	-1	-1	-1	-1	1	1	-1	1	-1	1
1166.08207857548	1053.08269478441	14.0939546014329	743.628499798496	1.54054984904013	1155.56211278302	1	-1	-1	-1	1	1	1	1	-1	1	1	-1	1	-1	-1	-1	1	1	-1	-1	1	1	1	1	-1	-1	-1	1	-1	-1	-1	1	1	-1	1	1	1	1	-1	-1	1	-1	1	-1
1081.94898483551	1099.13708192419	17.7765727420904	735.738190937206	1.58226485836994	1214.44336984952	-1	1	1	1	-1	-1	-1	1	-1	1	1	-1	1	-1	-1	-1	1	1	-1	-1	1	1	1	1	-1	-1	-1	1	-1	-1	-1	1	1	-1	-1	-1	-1	-1	1	1	-1	1	-1	1
1098.6666169495	958.211380895246	8.17364308983374	791.313667776649	1.59306269277289	1053.41133336986	-1	1	1	1	-1	-1	-1	1	-1	1	1	-1	1	-1	-1	-1	1	1	-1	-1	1	1	-1	-1	1	1	1	-1	1	1	1	-1	-1	1	1	1	1	1	-1	-1	1	-1	1	-1
1193.55882201195	1068.24273193322	13.7595815808311	755.312523682064	1.56772223651461	1120.42904866353	-1	1	1	1	-1	-1	-1	1	-1	1	1	-1	1	-1	-1	-1	1	1	-1	-1	1	1	1	1	1	1	1	-1	1	1	1	-1	-1	1	1	1	1	1	-1	-1	1	-1	1	-1
1175.44052699945	1055.18590116237	10.086723683429	771.326292041201	1.60457173160025	1050	1	-1	1	-1	1	1	1	-1	1	-1	-1	1	-1	-1	-1	1	-1	-1	1	1	-1	-1	-1	-1	1	1	1	-1	1	1	1	-1	-1	1	1	1	1	1	-1	-1	1	-1	1	-1
1075.99265746187	963.394281175134	8.95002010894843	719.274429564165	1.62081371784224	1101.97699547294	1	-1	-1	-1	1	1	1	-1	1	-1	-1	1	-1	1	1	1	-1	-1	1	1	-1	-1	-1	-1	1	1	1	-1	1	1	1	-1	-1	1	1	1	1	1	-1	-1	1	-1	1	-1
1126.60310329572	1061.77762871031	15.6726621744263	719.574332744858	1.57923127534198	1132.73173994374	1	-1	-1	-1	1	1	1	-1	1	-1	-1	1	-1	1	1	1	-1	-1	1	1	-1	-1	-1	-1	1	1	1	-1	1	1	1	-1	-1	1	1	1	1	1	-1	-1	1	-1	1	-1
1126.60310329572	1061.77762871031	15.6726621744263	719.574332744858	1.57923127534198	1132.73173994374	1	-1	-1	-1	1	1	1	-1	1	-1	-1	1	-1	1	1	1	-1	-1	1	1	-1	-1	-1	-1	1	1	1	-1	1	1	1	-1	-1	1	1	1	1	1	-1	-1	1	-1	1	-1
1114.11470517025	1031.4916484272	15.6726621744263	719.574332744858	1.56298928909999	1096.46876912088	1	-1	-1	-1	1	1	1	-1	1	-1	-1	1	-1	1	1	1	-1	-1	1	1	-1	-1	-1	-1	1	1	1	-1	1	1	1	-1	-1	1	1	1	1	1	-1	-1	1	-1	1	-1
1150.84846103595	1134.45623228521	16.4028651294117	728.373804778106	1.6238473008702	1226.74606112973	-1	1	1	1	-1	-1	-1	1	-1	1	1	-1	-1	1	1	1	-1	-1	1	1	-1	1	1	1	-1	-1	-1	1	-1	-1	-1	1	1	-1	-1	-1	-1	-1	1	1	-1	1	-1	1
1126.60310329572	1061.77762871031	15.6726621744263	719.574332744858	1.57923127534198	1132.73173994374	1	-1	-1	-1	1	1	1	-1	1	-1	-1	1	-1	1	1	1	-1	-1	1	1	-1	-1	-1	-1	1	1	1	-1	1	1	1	-1	-1	1	1	1	1	1	-1	-1	1	-1	1	-1
1126.60310329572	1061.77762871031	15.6726621744263	719.574332744858	1.57923127534198	1132.73173994374	1	-1	-1	-1	1	1	1	-1	1	-1	-1	1	-1	1	1	1	-1	-1	1	1	-1	-1	-1	-1	1	1	1	-1	1	1	1	-1	-1	1	1	1	1	1	-1	-1	1	-1	1	-1
1157.56761890791	1046.92892584274	12.7933973731905	743.628499798496	1.54438573863411	1155.56211278302	1	-1	-1	-1	-1	-1	-1	1	-1	1	1	-1	1	-1	-1	-1	1	1	-1	-1	1	1	1	1	-1	-1	-1	1	-1	-1	-1	-1	-1	1	1	1	1	1	-1	-1	1	-1	1	-1
1117.75384946825	1053.31984903433	15.6726621744263	719.574332744858	1.56772223651461	1132.73173994374	1	-1	-1	-1	1	1	1	-1	1	-1	-1	1	-1	1	1	1	-1	-1	1	1	-1	-1	-1	-1	1	1	1	-1	1	1	1	-1	-1	1	1	1	1	1	-1	-1	1	-1	1	-1
1219.51069376974	1146.24065438821	14.1037148446884	725.469482846391	1.6238473008702	1215.83392215934	1	-1	-1	-1	1	1	1	-1	1	-1	-1	1	-1	1	1	1	-1	-1	1	1	1	1	1	1	-1	-1	-1	1	-1	-1	-1	1	1	-1	-1	-1	-1	-1	1	1	-1	1	-1	1
1087.64434252994	1103.61042146959	17.7765727420904	744.424523160557	1.58226485836994	1214.44336984952	-1	1	1	1	-1	-1	-1	1	-1	1	1	-1	1	-1	-1	-1	1	1	-1	-1	1	1	1	1	-1	-1	-1	1	-1	-1	-1	1	1	-1	-1	-1	-1	-1	1	1	-1	1	-1	1
1126.60310329572	1061.77762871031	15.6726621744263	719.574332744858	1.57923127534198	1132.73173994374	1	-1	-1	-1	1	1	1	-1	1	-1	-1	1	-1	1	1	1	-1	-1	1	1	-1	-1	-1	-1	1	1	1	-1	1	1	1	-1	-1	1	1	1	1	1	-1	-1	1	-1	1	-1
1126.60310329572	1061.77762871031	15.6726621744263	719.574332744858	1.57923127534198	1132.73173994374	1	-1	-1	-1	1	1	1	-1	1	-1	-1	1	-1	1	1	1	-1	-1	1	1	-1	-1	-1	-1	1	1	1	-1	1	1	1	-1	-1	1	1	1	1	1	-1	-1	1	-1	1	-1
1257.79988175645	1136.34504255908	12.1906342510931	780.425667255142	1.60760531462821	1167.26826005626	-1	1	1	1	-1	-1	-1	1	-1	1	1	-1	1	-1	-1	-1	1	1	-1	-1	1	1	1	1	-1	-1	-1	1	-1	-1	-1	1	1	-1	-1	-1	-1	-1	1	1	-1	1	-1	1
1259.50710962523	1133.42529545636	13.0515231586729	761.770530121668	1.60760531462821	1179.57095133647	1	-1	-1	-1	1	1	1	-1	1	-1	-1	1	-1	1	-1	-1	1	1	-1	-1	1	1	1	1	-1	-1	-1	1	-1	-1	-1	1	1	-1	-1	-1	-1	-1	1	1	-1	1	-1	1
1259.50710962523	1133.42529545636	13.0515231586729	761.770530121668	1.60760531462821	1179.57095133647	1	-1	-1	-1	1	1	1	-1	1	-1	-1	1	-1	-1	-1	-1	1	1	-1	-1	1	1	1	1	-1	-1	-1	1	-1	-1	-1	1	1	-1	-1	-1	-1	-1	1	1	-1	1	-1	1
1168.38635003936	1054.41056099427	13.7595815808311	746.532821730212	1.56772223651461	1091.3438740182	-1	1	1	1	-1	-1	-1	1	-1	1	1	-1	1	-1	-1	-1	1	1	-1	-1	1	1	1	1	-1	-1	-1	1	-1	1	1	-1	-1	1	1	1	1	1	-1	-1	1	-1	1	-1
1154.52823832001	1039.16689298742	11.3759194076426	719.574332744858	1.57923127534198	1121.81960097335	1	-1	-1	-1	1	1	1	-1	1	-1	-1	1	-1	1	1	1	-1	-1	1	1	-1	-1	-1	-1	1	1	1	-1	1	1	1	-1	-1	1	1	1	1	1	-1	-1	1	-1	1	-1
1257.79988175645	1136.34504255908	12.1906342510931	780.425667255142	1.60760531462821	1167.26826005626	-1	1	1	1	-1	-1	-1	1	-1	1	1	-1	1	-1	-1	-1	1	1	-1	-1	1	1	1	1	-1	-1	-1	1	-1	-1	-1	1	1	-1	-1	-1	-1	-1	1	1	-1	1	-1	1
1080.02536368856	1097.62232212524	17.7765727420904	732.83386900549	1.58226485836994	1214.44336984952	1	-1	-1	-1	1	1	1	-1	-1	1	1	-1	1	-1	-1	-1	1	1	-1	-1	1	1	1	1	-1	-1	-1	1	-1	-1	-1	1	1	-1	-1	-1	-1	-1	1	1	-1	1	-1	1
1157.80981632838	1025.56082789853	9.22583477584923	774.530517153609	1.60457173160025	1073.25393887027	-1	1	1	1	-1	-1	-1	1	-1	1	1	-1	1	-1	-1	-1	1	1	1	1	-1	-1	-1	-1	1	1	1	-1	1	1	1	-1	-1	1	1	1	1	1	-1	-1	1	-1	1	-1
1215.81151817314	1098.50288052007	12.846996002725	757.928943918445	1.60567566334743	1161.17278457684	1	-1	-1	-1	1	1	1	-1	1	-1	-1	1	-1	1	1	1	-1	-1	1	1	-1	-1	-1	-1	1	1	1	-1	-1	-1	-1	1	1	-1	-1	-1	-1	-1	1	1	-1	1	-1	1
1126.60310329572	1061.77762871031	15.6726621744263	719.574332744858	1.57923127534198	1132.73173994374	1	-1	-1	-1	1	1	1	-1	1	-1	-1	1	-1	1	1	1	-1	-1	1	1	-1	-1	-1	-1	1	1	1	-1	1	1	1	-1	-1	1	1	1	1	1	-1	-1	1	-1	1	-1
1130.01314933451	1011.77767234424	9.79721183464918	746.532821730212	1.57355310063954	1144.64997381262	-1	1	1	1	-1	-1	-1	1	-1	1	1	-1	1	-1	-1	-1	1	1	-1	-1	1	1	1	1	-1	-1	-1	1	-1	-1	-1	1	1	-1	-1	-1	-1	-1	1	1	1	-1	1	-1
1203.76626095716	1078.89424840717	12.9084529165068	754.317936303195	1.61328348933065	1103.95479691012	-1	1	1	1	-1	-1	-1	1	-1	1	1	-1	-1	1	1	1	-1	-1	1	1	-1	-1	-1	-1	1	1	1	-1	1	1	1	-1	-1	1	1	1	1	1	-1	-1	1	-1	1	-1
1257.79988175645	1136.34504255908	12.1906342510931	780.425667255142	1.60760531462821	1167.26826005626	-1	1	1	1	-1	-1	-1	1	-1	1	1	-1	1	-1	-1	-1	1	1	-1	-1	1	1	1	1	-1	-1	-1	1	-1	-1	-1	1	1	-1	-1	-1	-1	-1	1	1	-1	1	-1	1
1192.3207621237	1110.48275435709	14.3713165334223	742.071056081555	1.5908440492708	1203.53123087912	-1	1	1	1	-1	-1	-1	1	-1	1	1	-1	1	-1	-1	-1	1	1	-1	-1	1	1	1	1	-1	-1	-1	1	-1	-1	-1	1	1	-1	1	1	1	1	-1	-1	-1	1	-1	1
1126.60310329572	1061.77762871031	15.6726621744263	719.574332744858	1.57923127534198	1132.73173994374	1	-1	-1	-1	1	1	1	-1	1	-1	-1	1	-1	1	1	1	-1	-1	1	1	-1	-1	-1	-1	1	1	1	-1	1	1	1	-1	-1	1	1	1	1	1	-1	-1	1	-1	1	-1
1148.24837211503	1014.16333553206	9.22583477584923	774.230613972916	1.60457173160025	1050	-1	1	1	1	-1	-1	-1	1	-1	1	1	-1	1	-1	-1	-1	1	1	-1	1	-1	-1	-1	-1	1	1	1	-1	1	1	1	-1	-1	1	1	1	1	1	-1	-1	1	-1	1	-1
1257.79988175645	1136.34504255908	12.1906342510931	780.425667255142	1.60760531462821	1167.26826005626	-1	1	1	1	-1	-1	-1	1	-1	1	1	-1	1	-1	-1	-1	1	1	-1	-1	1	1	1	1	-1	-1	-1	1	-1	-1	-1	1	1	-1	-1	-1	-1	-1	1	1	-1	1	-1	1
1036.1029199716	1099.60615119683	19.3552803150839	721.627896643167	1.6160867854645	1214.86693588051	1	-1	-1	-1	1	1	1	-1	1	-1	-1	1	-1	1	1	1	-1	-1	1	1	-1	-1	-1	-1	1	1	1	-1	1	1	1	-1	-1	1	1	1	1	1	-1	-1	-1	1	-1	1
1006.81161087648	1071.13383326169	19.9502158319242	744.124619979864	1.58580512171646	1214.44336984952	-1	1	1	1	-1	-1	-1	1	-1	1	1	-1	1	-1	-1	-1	1	1	-1	-1	1	1	1	1	-1	-1	-1	1	-1	-1	-1	1	1	-1	-1	-1	-1	-1	1	1	-1	1	-1	1
1257.79988175645	1136.34504255908	12.1906342510931	780.425667255142	1.60760531462821	1167.26826005626	-1	1	1	1	-1	-1	-1	1	-1	1	1	-1	1	-1	-1	-1	1	1	-1	-1	1	1	1	1	-1	-1	-1	1	-1	-1	-1	1	1	-1	-1	-1	-1	-1	1	1	-1	1	-1	1
1225.11974769031	1086.05289002768	12.5126229821232	755.875380020136	1.61727345449572	1121.81960097335	1	-1	-1	-1	1	1	1	-1	1	-1	-1	1	-1	1	1	1	-1	-1	1	1	-1	-1	-1	-1	1	1	1	-1	1	1	1	-1	-1	1	1	1	1	1	-1	-1	1	-1	1	-1
1123.21922930268	1113.79912904519	16.9293810163897	717.16613099451	1.62448654801831	1191.61299701024	1	-1	-1	-1	1	1	1	-1	1	-1	-1	1	-1	1	1	1	-1	-1	1	1	-1	-1	-1	-1	1	1	1	-1	1	1	1	-1	1	-1	-1	-1	-1	-1	1	1	-1	1	-1	1
1087.44913886406	1103.45738581911	17.7765727420904	744.124619979864	1.58226485836994	1214.44336984952	-1	1	1	1	-1	-1	-1	1	-1	1	1	-1	1	-1	-1	-1	1	1	-1	-1	1	1	1	1	-1	-1	-1	1	-1	-1	-1	1	1	-1	-1	-1	-1	-1	1	1	-1	1	-1	1
1196.79231889288	1097.14377496345	14.0939546014329	748.58638562852	1.57355310063954	1201.82948279458	-1	1	1	1	-1	-1	-1	1	-1	1	1	-1	1	-1	-1	-1	1	1	-1	-1	1	1	1	1	-1	-1	-1	1	-1	-1	-1	1	1	-1	-1	-1	-1	-1	1	1	-1	1	1	-1
1264.83382295665	1141.96201514766	13.0515231586729	777.521345323426	1.60760531462821	1167.26826005626	1	-1	-1	-1	1	1	1	-1	-1	1	1	-1	1	-1	-1	-1	1	1	-1	-1	1	1	1	1	-1	-1	-1	1	-1	-1	-1	1	1	-1	-1	-1	-1	-1	1	1	-1	1	-1	1
1126.60310329572	1061.77762871031	15.6726621744263	719.574332744858	1.57923127534198	1132.73173994374	1	-1	-1	-1	1	1	1	-1	1	-1	-1	1	-1	1	1	1	-1	-1	1	1	-1	-1	-1	-1	1	1	1	-1	1	1	1	-1	-1	1	1	1	1	1	-1	-1	1	-1	1	-1
1158.40020435024	1027.60109202444	9.36890501801529	779.929547073774	1.59535329355129	1108.38700298976	1	-1	-1	-1	1	1	1	-1	1	-1	-1	-1	1	-1	-1	-1	1	1	-1	-1	1	1	1	1	-1	-1	-1	1	-1	-1	-1	1	1	-1	-1	-1	-1	-1	1	-1	1	-1	1	-1
1123.51010139321	1059.48426949102	15.6726621744263	715.412470276895	1.57923127534198	1129.32040657389	1	-1	-1	-1	1	1	1	-1	1	-1	-1	1	-1	1	1	1	-1	-1	1	1	-1	-1	-1	-1	1	1	1	-1	1	1	1	-1	-1	1	1	1	1	1	-1	-1	1	-1	1	-1
1257.79988175645	1136.34504255908	12.1906342510931	780.425667255142	1.60760531462821	1167.26826005626	-1	1	1	1	-1	-1	-1	1	-1	1	1	-1	1	-1	-1	-1	1	1	-1	-1	1	1	1	1	-1	-1	-1	1	-1	-1	-1	1	1	-1	-1	-1	-1	-1	1	1	-1	1	-1	1
1198.87210133593	1081.67654737289	13.7693418240866	751.41361437148	1.60177445050329	1098.17051720542	1	-1	-1	-1	1	1	1	-1	1	-1	-1	1	-1	1	1	1	-1	-1	1	1	-1	1	-1	-1	1	1	1	-1	1	1	1	-1	-1	1	1	1	1	1	-1	-1	1	-1	-1	1
1120.1225990867	1047.53930837587	15.6726621744263	710.888000521507	1.57923127534198	1112.88913444333	1	-1	-1	-1	1	1	1	-1	1	-1	-1	1	-1	1	1	1	-1	-1	1	1	-1	-1	-1	-1	1	1	1	-1	1	1	1	-1	-1	1	1	1	1	1	-1	-1	1	-1	1	-1
1126.60310329572	1061.77762871031	15.6726621744263	719.574332744858	1.57923127534198	1132.73173994374	1	-1	-1	-1	1	1	1	-1	1	-1	-1	1	-1	1	1	1	-1	-1	1	1	-1	-1	-1	-1	1	1	1	-1	1	1	1	-1	-1	1	1	1	1	1	-1	-1	1	-1	1	-1
1087.44913886406	1103.45738581911	17.7765727420904	744.124619979864	1.58226485836994	1214.44336984952	-1	1	1	1	-1	-1	-1	1	-1	1	1	-1	1	-1	-1	-1	1	1	-1	-1	1	1	1	1	-1	-1	-1	1	-1	-1	-1	1	1	-1	-1	-1	-1	-1	1	1	-1	1	-1	1
1237.42846691418	1138.83167454516	14.1037148446884	753.467178269788	1.61911435345558	1172.39315515893	1	-1	-1	-1	1	1	1	-1	1	-1	-1	1	-1	1	1	1	-1	-1	1	1	-1	-1	-1	-1	1	1	1	-1	1	-1	-1	1	1	-1	-1	-1	-1	-1	1	1	-1	1	-1	1
1168.201163365	1054.58986810553	14.0939546014329	746.532821730212	1.54054984904013	1155.56211278302	-1	1	1	1	-1	-1	-1	1	-1	1	1	-1	1	-1	-1	-1	1	1	-1	-1	1	1	1	1	-1	-1	-1	1	-1	-1	-1	1	1	-1	-1	1	1	1	-1	-1	1	-1	1	-1
1158.56746187223	1066.01367658659	14.8117732668466	733.111273130715	1.57923127534198	1120.42904866353	-1	1	1	1	-1	-1	-1	1	-1	1	1	-1	1	1	1	1	-1	-1	1	1	-1	-1	-1	-1	1	1	1	-1	1	1	1	-1	-1	1	1	1	1	1	-1	1	1	-1	1	-1
1126.60310329572	1061.77762871031	15.6726621744263	719.574332744858	1.57923127534198	1132.73173994374	1	-1	-1	-1	1	1	1	-1	1	-1	-1	1	-1	1	1	1	-1	-1	1	1	-1	-1	-1	-1	1	1	1	-1	1	1	1	-1	-1	1	1	1	1	1	-1	-1	1	-1	1	-1
1139.90046144555	1050.09796751363	15.6726621744263	755.875380020136	1.56298928909999	1096.46876912088	-1	-1	-1	-1	1	1	1	-1	1	-1	-1	1	-1	1	1	1	-1	-1	1	1	-1	-1	-1	-1	1	1	1	-1	1	1	1	-1	-1	1	1	1	1	1	-1	-1	1	-1	1	-1
1290.03658244249	1156.81414326763	12.1906342510931	777.521345323426	1.6238473008702	1203.53123087912	1	-1	-1	-1	1	-1	-1	1	-1	1	1	-1	1	-1	-1	-1	1	1	-1	-1	1	1	1	1	-1	-1	-1	1	-1	-1	-1	1	1	-1	-1	-1	-1	-1	1	1	-1	1	-1	1
1150.47276210767	1069.11313557131	14.8117732668466	722.478654676574	1.57923127534198	1132.73173994374	-1	1	1	1	-1	-1	-1	1	1	-1	-1	1	-1	1	1	1	-1	-1	1	1	-1	-1	-1	-1	1	1	1	-1	1	1	1	-1	-1	1	1	1	1	1	-1	-1	1	-1	1	-1
1087.64434252994	1096.82757468608	17.7765727420904	744.424523160557	1.58226485836994	1198.02300452706	-1	1	1	1	-1	-1	-1	1	-1	1	1	-1	1	-1	-1	-1	1	1	-1	-1	1	1	1	1	-1	-1	-1	1	-1	-1	-1	1	1	-1	-1	-1	-1	-1	1	1	-1	1	-1	1
1126.60310329572	1061.77762871031	15.6726621744263	719.574332744858	1.57923127534198	1132.73173994374	1	-1	-1	-1	1	1	1	-1	1	-1	-1	1	-1	1	1	1	-1	-1	1	1	-1	-1	-1	-1	1	1	1	-1	1	1	1	-1	-1	1	1	1	1	1	-1	-1	1	-1	1	-1
1271.50781906066	1149.69769675519	13.0515231586729	777.521345323426	1.60760531462821	1203.53123087912	1	-1	-1	-1	1	1	1	-1	1	-1	-1	1	-1	-1	-1	-1	1	1	-1	-1	1	1	1	1	-1	-1	-1	1	-1	-1	-1	1	1	-1	-1	-1	-1	-1	1	1	-1	1	-1	1
1257.79988175645	1136.34504255908	12.1906342510931	780.425667255142	1.60760531462821	1167.26826005626	-1	1	1	1	-1	-1	-1	1	-1	1	1	-1	1	-1	-1	-1	1	1	-1	-1	1	1	1	1	-1	-1	-1	1	-1	-1	-1	1	1	-1	-1	-1	-1	-1	1	1	-1	1	-1	1
1255.59307732477	1134.7516578168	12.1906342510931	777.521345323426	1.60760531462821	1167.26826005626	1	-1	-1	1	-1	-1	-1	1	-1	1	1	-1	1	-1	-1	-1	1	1	-1	-1	1	1	1	1	-1	-1	-1	1	-1	-1	-1	1	1	-1	-1	-1	-1	-1	1	1	-1	1	-1	1
1248.88125149532	1125.27408867818	12.9084529165068	756.371500201504	1.64628674093006	1144.43788721698	-1	1	1	1	-1	-1	-1	1	-1	1	-1	1	-1	1	1	1	-1	-1	1	1	-1	-1	-1	-1	1	1	1	-1	1	1	1	1	1	-1	-1	-1	-1	-1	1	1	-1	1	-1	1
1260.94431624679	1138.61249983744	12.1906342510931	784.587529723105	1.60760531462821	1170.67959342611	-1	1	1	1	-1	-1	-1	1	-1	1	1	-1	1	-1	-1	-1	1	1	-1	-1	1	1	1	1	-1	-1	-1	1	-1	-1	-1	1	1	-1	-1	-1	-1	-1	1	1	-1	1	-1	1
1257.79988175645	1136.34504255908	12.1906342510931	780.425667255142	1.60760531462821	1167.26826005626	-1	1	1	1	-1	-1	-1	1	-1	1	1	-1	1	-1	-1	-1	1	1	-1	-1	1	1	1	1	-1	-1	-1	1	-1	-1	-1	1	1	-1	-1	-1	-1	-1	1	1	-1	1	-1	1
1299.3894894936	1174.84706707452	12.1906342510931	793.273861946456	1.63574906702033	1190.52219892652	-1	1	1	1	-1	-1	-1	1	-1	1	1	-1	1	-1	-1	-1	1	1	-1	-1	1	1	1	1	-1	-1	-1	1	-1	-1	-1	1	1	-1	-1	-1	-1	-1	1	1	-1	1	-1	1
1126.60310329572	1061.77762871031	15.6726621744263	719.574332744858	1.57923127534198	1132.73173994374	1	-1	-1	-1	1	1	1	-1	1	-1	-1	1	-1	1	1	1	-1	-1	1	1	-1	-1	-1	-1	1	1	1	-1	1	1	1	-1	-1	1	1	1	1	1	-1	-1	1	-1	1	-1
1126.60310329572	1061.77762871031	15.6726621744263	719.574332744858	1.57923127534198	1129.32040657389	1	-1	-1	-1	1	1	1	-1	1	-1	-1	1	-1	1	1	1	-1	-1	1	1	-1	-1	-1	-1	1	1	1	-1	1	1	1	-1	-1	1	1	1	1	1	-1	-1	1	-1	1	-1
1139.90046144555	1050.09796751363	15.6726621744263	755.875380020136	1.56298928909999	1096.46876912088	1	-1	-1	-1	1	1	1	-1	1	-1	-1	1	-1	1	1	1	-1	-1	1	1	-1	-1	-1	-1	1	1	1	-1	1	1	1	-1	-1	1	1	1	1	1	-1	-1	1	-1	1	-1
1150.47276210767	1069.11313557131	14.8117732668466	722.478654676574	1.57923127534198	1132.73173994374	-1	1	1	1	-1	-1	-1	1	-1	1	1	1	-1	1	1	1	-1	-1	1	1	-1	-1	-1	-1	1	1	1	-1	1	1	1	-1	-1	1	1	1	1	1	-1	-1	1	-1	1	-1
1176.55235408097	1055.81902639834	10.086723683429	755.875380020136	1.60457173160025	1085.55663015048	1	-1	-1	-1	1	1	1	-1	1	-1	-1	1	-1	1	1	1	-1	-1	1	1	-1	-1	-1	-1	1	1	1	-1	1	1	1	-1	-1	1	1	1	1	1	-1	-1	1	-1	1	-1
1195.00597995459	1126.84948926645	15.3506734433962	744.124619979864	1.6238473008702	1207.26557367197	-1	1	1	1	-1	-1	-1	1	-1	1	1	-1	1	-1	-1	-1	1	1	-1	-1	1	1	1	1	-1	-1	-1	1	1	1	-1	1	1	-1	-1	-1	-1	-1	1	1	-1	1	-1	1
1176.31696490836	1046.2335675275	10.086723683429	755.575476839443	1.60457173160025	1062.30269128021	1	-1	-1	-1	1	1	1	-1	1	-1	-1	1	-1	1	1	1	-1	-1	1	1	-1	-1	-1	-1	1	1	1	-1	1	1	1	-1	-1	1	1	1	1	1	-1	-1	1	-1	1	-1
1126.60310329572	1061.77762871031	15.6726621744263	719.574332744858	1.57923127534198	1132.73173994374	1	-1	-1	-1	1	1	1	-1	1	-1	-1	1	-1	1	1	1	-1	-1	1	1	-1	-1	-1	-1	1	1	1	-1	1	1	1	-1	-1	1	1	1	1	1	-1	-1	1	-1	1	-1
1126.60310329572	1061.77762871031	15.6726621744263	719.574332744858	1.57923127534198	1132.73173994374	1	-1	-1	-1	1	1	1	-1	1	-1	-1	1	-1	1	1	1	-1	-1	1	1	-1	-1	-1	-1	1	1	1	-1	1	1	1	-1	-1	1	1	1	1	1	-1	-1	1	-1	1	-1
1146.48834018941	1028.46509669565	10.086723683429	755.575476839443	1.56652955244651	1085.55663015048	1	-1	-1	-1	1	1	1	-1	1	-1	-1	1	-1	1	1	1	-1	-1	1	1	-1	-1	-1	-1	1	1	1	-1	1	1	1	-1	-1	1	1	1	1	1	-1	-1	1	-1	1	-1
1240.86836783501	1104.40179934284	11.8562612304913	787.058435580184	1.61801643674528	1147.75768195318	-1	1	1	1	-1	-1	-1	1	-1	1	1	-1	1	-1	-1	-1	1	1	-1	-1	1	1	1	1	-1	-1	-1	-1	1	1	1	-1	-1	1	1	1	1	1	-1	-1	1	-1	-1	1
1234.32177340241	1099.93326199922	12.9084529165068	772.122315403263	1.61328348933065	1132.13519593676	-1	1	1	1	-1	-1	-1	1	-1	1	1	-1	1	-1	-1	-1	1	1	1	1	-1	-1	-1	-1	1	1	1	-1	1	1	1	-1	-1	1	1	-1	-1	-1	1	1	-1	1	-1	1
1075.70806097457	932.792791102412	8.17364308983374	778.372103356833	1.56491894038077	1057.17779617754	-1	1	1	1	-1	-1	-1	1	-1	1	1	-1	1	-1	-1	-1	1	1	-1	-1	1	1	1	1	-1	-1	-1	1	1	1	1	-1	-1	1	1	1	1	1	-1	-1	1	-1	1	-1
1173.03898612408	1043.82273675638	10.086723683429	751.41361437148	1.60457173160025	1062.30269128021	1	-1	-1	-1	1	1	1	-1	1	-1	-1	1	-1	1	1	1	-1	-1	1	1	-1	-1	-1	-1	1	1	1	-1	1	1	1	-1	-1	1	1	1	1	1	-1	-1	1	-1	1	-1
1117.75384946825	1053.31984903433	15.6726621744263	719.574332744858	1.56772223651461	1132.73173994374	1	-1	-1	-1	1	1	1	-1	1	-1	-1	1	-1	1	1	1	-1	-1	1	1	-1	1	1	1	-1	1	1	-1	1	1	1	-1	-1	1	1	1	1	1	-1	-1	1	-1	1	-1
1114.11470517025	1031.4916484272	15.6726621744263	719.574332744858	1.56298928909999	1096.46876912088	1	-1	-1	-1	1	1	1	-1	1	-1	-1	1	-1	1	1	1	-1	-1	1	1	-1	-1	-1	-1	1	1	1	-1	1	1	1	-1	-1	1	1	1	1	1	-1	-1	1	-1	1	-1
1207.28077615148	1127.07907786285	14.3713165334223	727.041566176132	1.6238473008702	1203.53123087912	-1	1	1	1	-1	-1	-1	1	-1	1	1	-1	1	-1	-1	-1	1	1	-1	-1	-1	-1	1	1	-1	-1	-1	1	-1	-1	-1	1	1	-1	-1	-1	-1	-1	1	1	-1	1	-1	1
1129.29946984891	984.175825502639	9.03453199741349	768.496668175211	1.57642797920813	1062.30269128021	1	-1	-1	-1	1	1	1	-1	1	-1	-1	1	-1	1	1	1	-1	-1	1	-1	1	-1	-1	-1	1	1	1	-1	1	1	1	-1	-1	1	1	1	1	1	-1	-1	1	-1	1	-1
1224.79288585842	1110.08661999293	11.9300717548546	753.767081450481	1.61557409010906	1192.23576065934	1	-1	-1	-1	1	1	1	-1	1	-1	-1	1	-1	1	1	1	-1	-1	1	1	-1	-1	-1	-1	1	1	1	-1	1	1	-1	1	1	-1	-1	-1	-1	-1	1	1	-1	1	-1	1
1211.16890638973	1082.85613472969	13.2467628757321	719.274429564165	1.62081371784224	1112.88913444333	1	-1	-1	-1	1	1	1	-1	1	-1	-1	1	-1	1	1	1	-1	-1	1	1	-1	-1	-1	-1	1	1	1	-1	1	1	1	-1	-1	1	1	1	1	1	-1	-1	1	-1	1	-1
1259.50710962523	1133.42529545636	13.0515231586729	761.770530121668	1.60760531462821	1179.57095133647	1	-1	-1	-1	1	1	1	-1	1	-1	-1	1	-1	1	1	1	-1	1	-1	-1	1	1	1	1	-1	-1	-1	1	-1	-1	-1	1	1	-1	-1	-1	-1	-1	1	1	-1	1	-1	1
1230.7189828217	1133.97515359605	14.1037148446884	744.687476317936	1.61911435345558	1179.57095133647	-1	1	-1	-1	1	1	1	-1	1	-1	-1	1	-1	1	1	1	-1	-1	1	1	-1	-1	1	1	-1	-1	-1	1	-1	-1	-1	1	1	-1	-1	-1	-1	-1	1	1	-1	1	-1	1
1045.9067549752	924.784886624609	7.91308059359526	755.875380020136	1.61727345449572	1121.81960097335	1	-1	-1	-1	1	1	1	-1	1	-1	-1	1	-1	1	1	1	-1	-1	1	1	-1	-1	-1	-1	1	1	1	-1	1	1	1	-1	-1	1	1	1	1	1	-1	-1	1	-1	1	-1
1262.72269576311	1133.77615173226	12.1906342510931	780.725570435835	1.60406505128169	1187.11086555667	-1	1	1	1	-1	-1	-1	1	-1	1	1	-1	1	-1	-1	-1	1	1	-1	-1	1	1	1	1	-1	-1	-1	1	-1	-1	-1	1	1	-1	-1	-1	-1	-1	1	1	-1	1	-1	1
1229.11402514163	1093.55147947799	11.8562612304913	789.205369206994	1.60177445050329	1132.13519593676	-1	1	1	1	-1	-1	-1	1	-1	1	1	-1	1	-1	-1	-1	1	1	-1	-1	1	1	-1	-1	1	1	1	-1	1	1	1	-1	-1	1	1	1	1	1	-1	1	-1	1	-1	1
1126.60310329572	1061.77762871031	15.6726621744263	719.574332744858	1.57923127534198	1132.73173994374	1	-1	-1	-1	1	1	1	-1	1	-1	-1	1	-1	1	1	1	-1	-1	1	1	-1	-1	-1	-1	1	1	1	-1	1	1	1	-1	-1	1	1	1	1	1	-1	-1	1	-1	1	-1
1221.29516971611	1125.17799699061	14.1037148446884	744.687476317936	1.60760531462821	1179.57095133647	1	-1	-1	-1	1	1	1	-1	1	-1	-1	1	-1	1	1	1	-1	-1	1	1	-1	-1	1	1	-1	-1	-1	1	-1	-1	-1	1	1	-1	-1	-1	-1	-1	1	1	-1	1	-1	1
1193.55882201195	1068.24273193322	13.7595815808311	755.312523682064	1.56772223651461	1120.42904866353	-1	1	1	1	-1	-1	-1	1	-1	1	1	-1	1	-1	-1	-1	1	1	-1	-1	1	1	1	-1	1	1	1	-1	1	1	1	-1	-1	1	1	1	1	1	-1	-1	1	-1	1	-1
1189.90214698463	1091.4137791687	14.6165335497873	777.521345323426	1.56602287212795	1178.18039902665	1	-1	-1	-1	1	-1	-1	1	-1	1	1	-1	1	-1	-1	-1	1	1	-1	-1	1	1	1	1	-1	-1	-1	1	-1	-1	-1	1	1	-1	-1	-1	-1	-1	1	1	-1	1	-1	1
1087.64434252994	1110.97039898447	17.7765727420904	744.424523160557	1.58226485836994	1237.69730871979	-1	1	1	1	-1	-1	-1	1	-1	1	1	-1	1	-1	-1	-1	1	1	-1	-1	1	1	1	1	-1	-1	-1	1	-1	-1	-1	1	1	-1	-1	-1	-1	-1	1	1	-1	1	-1	1
1137.57880299937	1128.99599688119	16.211562350976	738.317677537704	1.58580512171646	1250	1	-1	-1	-1	1	1	1	-1	1	-1	-1	1	-1	1	1	1	-1	1	-1	-1	1	1	1	1	-1	-1	-1	1	-1	-1	-1	1	1	-1	-1	-1	-1	-1	1	1	-1	1	-1	1
1126.60310329572	1061.77762871031	15.6726621744263	719.574332744858	1.57923127534198	1132.73173994374	1	-1	-1	-1	1	1	1	-1	1	-1	-1	1	-1	1	1	1	-1	-1	1	1	-1	-1	-1	-1	1	1	1	-1	1	1	1	-1	-1	1	1	1	1	1	-1	-1	1	-1	1	-1
1128.748571966	1063.36603650397	15.6726621744263	722.478654676574	1.57923127534198	1132.73173994374	-1	1	1	1	-1	1	1	-1	1	-1	-1	1	-1	1	1	1	-1	-1	1	1	-1	-1	-1	-1	1	1	1	-1	1	1	1	-1	-1	1	1	1	1	1	-1	-1	1	-1	1	-1
1126.60310329572	1061.77762871031	15.6726621744263	719.574332744858	1.57923127534198	1132.73173994374	1	-1	-1	-1	1	1	1	-1	1	-1	-1	1	-1	1	1	1	-1	-1	1	1	-1	-1	-1	-1	1	1	1	-1	1	1	1	-1	-1	1	1	1	1	1	-1	-1	1	-1	1	-1
1168.201163365	1054.58986810553	14.0939546014329	746.532821730212	1.54054984904013	1155.56211278302	-1	1	1	1	-1	-1	-1	1	-1	1	1	-1	1	-1	-1	-1	1	1	-1	-1	1	1	1	1	-1	-1	-1	1	-1	-1	-1	1	1	1	1	1	1	1	-1	-1	1	-1	1	-1
1257.79988175645	1136.34504255908	12.1906342510931	780.425667255142	1.60760531462821	1167.26826005626	-1	1	1	1	-1	-1	-1	1	-1	1	1	-1	1	-1	-1	-1	1	1	-1	-1	1	1	1	1	-1	-1	-1	1	-1	-1	-1	1	1	-1	-1	-1	-1	-1	1	1	-1	1	-1	1
1081.94898483551	1099.13708192419	17.7765727420904	735.738190937206	1.58226485836994	1214.44336984952	-1	1	1	1	-1	-1	-1	1	-1	1	1	-1	1	-1	-1	-1	1	1	-1	-1	1	1	1	1	-1	-1	-1	1	-1	-1	-1	1	1	-1	-1	-1	-1	-1	1	1	-1	1	-1	1
1190.52665061886	1066.58588891748	11.6517340745434	774.530517153609	1.60103146825373	1073.25393887027	-1	1	1	1	-1	-1	-1	1	-1	1	1	-1	1	1	1	1	-1	-1	1	1	-1	-1	-1	-1	1	1	1	-1	1	1	1	-1	-1	1	1	1	1	1	-1	-1	1	-1	1	-1
1039.42378123607	1103.21057755718	19.3552803150839	721.627896643167	1.62094628467179	1214.86693588051	1	-1	-1	-1	1	1	1	-1	1	-1	-1	1	-1	1	1	1	-1	-1	1	1	-1	-1	-1	-1	1	1	1	-1	1	1	1	-1	-1	1	-1	-1	-1	-1	1	1	-1	1	-1	1
1093.52236957177	979.460897148755	8.95002010894843	727.960761787516	1.62081371784224	1121.81960097335	1	-1	-1	-1	1	1	1	-1	1	-1	-1	1	-1	1	1	1	-1	-1	1	1	-1	-1	-1	-1	1	1	1	-1	1	1	1	-1	-1	1	1	1	1	1	-1	-1	1	-1	1	-1
973.594350212381	1089.09357914829	20.8263569101663	757.928943918445	1.60567566334743	1178.60396505765	1	-1	-1	-1	1	1	1	-1	1	-1	-1	1	-1	1	1	1	-1	-1	1	1	-1	-1	-1	-1	1	1	1	-1	1	1	1	1	1	-1	-1	-1	-1	-1	1	1	-1	1	-1	1
1151.38210014378	1142.28916185583	16.9293810163897	717.16613099451	1.66252872717206	1191.61299701024	1	-1	-1	-1	1	1	1	-1	1	-1	-1	1	-1	1	1	1	-1	-1	1	1	-1	-1	-1	-1	1	1	1	-1	1	1	1	-1	-1	1	-1	-1	-1	-1	1	1	-1	1	-1	1
1178.56383035843	1055.81937749363	11.3336822821368	754.91925077287	1.57126249986113	1120.42904866353	-1	1	1	1	-1	-1	-1	1	-1	1	1	-1	1	-1	-1	-1	1	1	-1	-1	1	1	1	1	-1	-1	-1	-1	1	1	1	-1	-1	1	1	1	1	1	-1	-1	1	-1	1	-1
1126.60310329572	1061.77762871031	15.6726621744263	719.574332744858	1.57923127534198	1132.73173994374	1	-1	-1	-1	1	1	1	-1	1	-1	-1	1	-1	1	1	1	-1	-1	1	1	-1	-1	-1	-1	1	1	1	-1	1	1	1	-1	-1	1	1	1	1	1	-1	-1	1	-1	1	-1
1111.12779142677	1134.78716069983	17.7765727420904	748.58638562852	1.61040861076206	1237.69730871979	-1	1	1	1	-1	-1	-1	1	-1	1	1	-1	1	-1	-1	-1	1	1	-1	-1	1	1	1	1	-1	-1	-1	1	-1	-1	-1	1	1	-1	-1	-1	-1	-1	1	1	-1	1	-1	1
1176.55235408097	1055.81902639834	10.086723683429	755.875380020136	1.60457173160025	1085.55663015048	1	-1	-1	-1	1	1	1	-1	1	-1	-1	1	-1	1	1	1	-1	-1	1	1	-1	-1	-1	-1	1	1	1	-1	1	1	1	-1	-1	1	1	1	1	1	-1	-1	1	-1	1	-1
1196.79231889288	1080.46292255128	14.0939546014329	748.58638562852	1.57355310063954	1155.56211278302	-1	1	1	1	-1	-1	-1	1	-1	1	1	-1	1	-1	-1	-1	1	1	-1	-1	1	1	1	1	-1	-1	-1	1	-1	-1	-1	1	1	-1	-1	-1	-1	-1	1	1	1	-1	1	-1
1203.48703123748	1126.19656142846	15.089135198836	735.821268127985	1.62952547557265	1168.39816675964	-1	1	1	1	-1	-1	-1	1	-1	1	1	-1	1	-1	-1	-1	-1	-1	1	1	-1	-1	-1	-1	1	1	1	-1	1	1	1	-1	-1	1	1	1	1	1	-1	-1	-1	1	-1	1
1218.1445924957	1116.63800803619	14.6165335497873	784.887432903799	1.59416662452007	1159.78223226701	-1	1	1	1	-1	-1	-1	1	-1	1	1	-1	1	-1	-1	-1	1	1	-1	-1	1	1	1	1	-1	-1	-1	1	-1	-1	-1	1	1	-1	-1	-1	-1	-1	1	1	-1	1	-1	1
1126.60310329572	1061.77762871031	15.6726621744263	719.574332744858	1.57923127534198	1132.73173994374	1	-1	-1	-1	1	1	1	-1	1	-1	-1	1	-1	1	1	1	-1	-1	1	1	-1	-1	-1	-1	1	1	1	-1	1	1	1	-1	-1	1	1	1	1	1	-1	-1	1	-1	1	-1
1087.64434252994	1103.61042146959	17.7765727420904	744.424523160557	1.58226485836994	1234.28597534993	-1	1	1	1	-1	-1	-1	1	-1	1	1	-1	1	-1	-1	-1	1	1	-1	-1	1	1	1	1	-1	-1	-1	1	-1	-1	-1	1	1	-1	-1	-1	-1	-1	1	1	-1	1	-1	1
1185.56499928353	1134.02830684014	16.5296141433826	757.928943918445	1.64371784250118	1167.69182608725	1	-1	-1	-1	1	1	1	-1	1	-1	-1	1	-1	1	1	1	-1	-1	1	1	-1	-1	-1	-1	1	1	1	-1	1	1	1	1	1	-1	-1	-1	-1	-1	1	1	-1	1	-1	1
1264.57844051682	1135.67949616102	13.2428259371086	763.34261345141	1.61911435345558	1179.57095133647	-1	1	1	1	-1	-1	-1	1	-1	1	1	-1	1	1	1	1	-1	-1	1	1	-1	-1	1	1	-1	-1	-1	1	-1	-1	-1	1	1	-1	-1	-1	-1	-1	1	1	-1	1	-1	1
1292.96120640477	1170.21376167579	12.1906342510931	784.887432903799	1.63574906702033	1190.52219892652	-1	1	1	1	-1	-1	-1	1	-1	1	1	-1	1	-1	-1	-1	1	1	-1	-1	1	1	1	1	-1	-1	-1	1	-1	-1	-1	1	1	-1	-1	-1	-1	-1	1	1	-1	1	-1	1
1126.60310329572	1061.77762871031	15.6726621744263	719.574332744858	1.57923127534198	1132.73173994374	1	-1	-1	-1	1	1	1	-1	1	-1	-1	1	-1	1	1	1	-1	-1	1	1	-1	-1	-1	-1	1	1	1	-1	1	1	1	-1	-1	1	1	1	1	1	-1	-1	1	-1	1	-1
1257.79988175645	1136.34504255908	12.1906342510931	780.425667255142	1.60760531462821	1167.26826005626	-1	1	1	1	-1	-1	-1	1	-1	1	1	-1	1	-1	-1	-1	1	1	-1	-1	1	1	1	1	-1	-1	-1	1	-1	-1	-1	1	1	-1	-1	-1	-1	-1	1	1	-1	1	-1	1
1005.79447006492	1079.63363114279	19.6896533356857	717.466034175203	1.59377389719731	1246.58866663014	1	-1	-1	-1	1	1	1	-1	1	-1	-1	1	-1	1	1	1	-1	-1	1	1	-1	-1	-1	-1	1	1	1	-1	-1	-1	-1	1	1	-1	-1	-1	-1	-1	1	1	-1	1	-1	1
1120.1225990867	1047.53930837587	15.6726621744263	710.888000521507	1.57923127534198	1112.88913444333	1	-1	-1	-1	1	1	1	-1	1	-1	-1	1	-1	1	1	1	-1	-1	1	1	-1	-1	-1	-1	1	1	1	-1	1	1	1	-1	-1	1	1	1	1	1	-1	-1	1	-1	1	-1
1126.60310329572	1052.30267767997	15.6726621744263	719.574332744858	1.57923127534198	1126.94746023905	1	-1	-1	-1	1	1	1	-1	1	-1	-1	1	-1	1	1	1	-1	-1	1	1	-1	-1	-1	-1	1	1	1	-1	1	1	1	-1	-1	1	1	1	1	1	-1	-1	1	-1	-1	1
1081.94898483551	1099.13708192419	17.7765727420904	735.738190937206	1.58226485836994	1214.44336984952	-1	1	1	1	-1	-1	-1	1	-1	1	1	-1	1	-1	-1	-1	1	1	-1	-1	1	1	1	1	-1	-1	-1	1	-1	-1	-1	1	1	-1	-1	-1	-1	-1	1	1	-1	1	-1	1
1223.32618558162	1131.96138503647	14.6165335497873	780.725570435835	1.60406505128169	1190.52219892652	1	-1	-1	1	-1	-1	-1	1	-1	1	1	-1	1	-1	-1	-1	1	1	-1	-1	1	1	1	1	-1	-1	-1	1	-1	-1	-1	1	1	-1	-1	-1	-1	-1	1	1	-1	1	-1	1
1203.98035926929	1065.82028754308	12.5126229821232	755.875380020136	1.60103146825373	1085.55663015048	1	-1	-1	-1	1	1	1	-1	1	-1	-1	1	-1	1	1	1	-1	-1	1	1	-1	-1	-1	-1	1	1	1	-1	1	1	1	-1	-1	1	1	1	1	1	-1	-1	1	-1	1	-1
1176.31696490836	1046.2335675275	10.086723683429	755.575476839443	1.60457173160025	1065.71402465007	1	-1	-1	-1	1	1	1	-1	1	-1	-1	1	-1	1	1	1	-1	-1	1	1	-1	-1	-1	-1	1	1	1	-1	1	1	1	-1	-1	1	1	1	1	1	-1	-1	1	-1	1	-1
1176.31696490836	1046.2335675275	10.086723683429	755.575476839443	1.60457173160025	1065.71402465007	1	-1	-1	-1	1	1	1	-1	1	-1	-1	1	-1	1	1	1	-1	-1	1	1	-1	-1	-1	-1	1	1	1	-1	1	1	1	-1	-1	1	1	1	1	1	-1	-1	1	-1	1	-1
1162.75461736454	1041.1076161226	11.5788992985019	788.709249025625	1.55148025027262	1084.16607784066	1	-1	-1	-1	-1	-1	-1	1	-1	1	1	-1	1	-1	-1	-1	1	1	-1	-1	1	1	1	1	-1	-1	1	-1	1	1	1	-1	-1	1	1	1	1	1	-1	-1	1	-1	1	-1
1213.71811883716	1095.9607785965	14.0939546014329	748.58638562852	1.59416662452007	1159.78223226701	-1	1	1	1	-1	-1	-1	1	-1	1	1	-1	1	-1	-1	-1	1	1	-1	-1	1	1	1	1	-1	-1	-1	1	-1	-1	-1	1	1	-1	-1	-1	-1	-1	1	1	-1	1	-1	1
1237.42846691418	1138.83167454516	14.1037148446884	753.467178269788	1.61911435345558	1172.39315515893	1	-1	-1	-1	1	1	1	-1	1	-1	-1	1	-1	1	1	1	-1	-1	1	1	-1	-1	-1	-1	1	1	1	-1	1	-1	-1	1	1	-1	-1	-1	-1	-1	1	1	-1	1	-1	1
1143.54447681206	1014.37400152567	9.22583477584923	770.068751504954	1.57642797920813	1091.6521056299	-1	1	1	1	-1	-1	-1	1	-1	1	1	-1	1	-1	-1	-1	1	-1	1	1	-1	-1	-1	-1	1	1	1	-1	1	1	1	-1	-1	1	1	1	1	1	-1	-1	1	-1	1	-1
1176.31696490836	1046.2335675275	10.086723683429	755.575476839443	1.60457173160025	1062.30269128021	1	-1	-1	-1	1	1	1	-1	1	-1	-1	1	-1	1	1	1	-1	-1	1	1	-1	-1	-1	-1	1	1	1	-1	1	1	1	-1	-1	1	1	1	1	1	-1	-1	1	-1	1	-1
1126.60310329572	1061.77762871031	15.6726621744263	719.574332744858	1.57923127534198	1132.73173994374	1	-1	-1	-1	1	1	1	-1	1	-1	-1	1	-1	1	1	1	-1	-1	1	1	-1	-1	-1	-1	1	1	1	-1	1	1	1	-1	-1	1	1	1	1	1	-1	-1	1	-1	1	-1
1162.41324758683	1068.80819201584	14.8117732668466	738.229469878332	1.57923127534198	1120.42904866353	-1	1	1	1	-1	-1	-1	1	-1	1	1	-1	1	-1	1	1	-1	-1	1	1	-1	-1	-1	-1	1	1	1	-1	1	1	1	-1	-1	1	1	1	1	1	-1	-1	1	-1	1	-1
1173.77590512586	1053.28924641658	10.086723683429	755.875380020136	1.60103146825373	1085.55663015048	1	-1	-1	-1	1	1	1	-1	1	-1	-1	1	-1	1	1	1	-1	-1	1	1	-1	-1	-1	-1	1	1	1	-1	1	1	1	-1	-1	1	1	1	1	1	-1	-1	1	-1	1	-1
1205.99793438089	1078.47026987522	13.7693418240866	763.004268526546	1.57642797920813	1123.79740241053	-1	1	1	1	-1	-1	1	-1	1	-1	-1	1	-1	1	1	1	-1	-1	1	1	-1	-1	-1	-1	1	1	1	-1	1	1	1	-1	-1	1	1	1	1	1	-1	-1	1	-1	1	-1
1099.60851068521	953.435540153039	8.17364308983374	782.533965824797	1.59306269277289	1060.5891295474	-1	1	1	1	-1	-1	-1	1	-1	1	1	-1	1	-1	-1	-1	1	1	-1	-1	1	1	1	1	-1	-1	-1	1	1	1	1	-1	-1	1	1	1	1	1	-1	-1	1	-1	1	-1
1257.79988175645	1136.34504255908	12.1906342510931	780.425667255142	1.60760531462821	1167.26826005626	-1	1	1	1	-1	-1	-1	1	-1	1	1	-1	1	-1	-1	-1	1	1	-1	-1	1	1	1	1	-1	-1	-1	1	-1	-1	-1	1	1	-1	-1	-1	-1	-1	1	1	-1	1	-1	1
1264.83382295665	1141.96201514766	13.0515231586729	777.521345323426	1.60760531462821	1167.26826005626	1	-1	-1	-1	1	1	1	-1	1	-1	-1	1	1	-1	-1	-1	1	1	-1	-1	1	1	1	1	-1	-1	-1	1	-1	-1	-1	1	1	-1	-1	-1	-1	-1	1	1	-1	1	-1	1
1105.36667142961	1122.71419782904	17.7765727420904	739.90005340517	1.61040861076206	1217.85470321937	-1	1	1	1	-1	-1	-1	1	-1	1	1	-1	1	-1	-1	-1	1	1	-1	-1	1	1	1	1	-1	-1	-1	1	-1	-1	-1	1	1	-1	-1	-1	-1	-1	1	1	-1	1	-1	1
1259.50710962523	1133.42529545636	13.0515231586729	761.770530121668	1.60760531462821	1179.57095133647	1	-1	-1	-1	1	1	1	-1	1	-1	-1	1	-1	1	1	-1	1	1	-1	-1	1	1	1	1	-1	-1	-1	1	-1	-1	-1	1	1	-1	-1	-1	-1	-1	1	1	-1	1	-1	1
1091.9589252128	1079.36516523494	17.4421997214886	735.738190937206	1.57643399424502	1186.48810190757	-1	1	1	1	-1	-1	-1	1	-1	1	1	-1	1	-1	-1	-1	1	1	-1	-1	1	1	1	1	-1	-1	-1	1	-1	1	1	-1	-1	1	1	-1	-1	-1	1	1	-1	1	-1	1
1253.19747603487	1115.18793346866	11.8562612304913	789.205369206994	1.63094181250872	1132.13519593676	-1	1	1	1	-1	-1	-1	1	-1	1	1	-1	1	-1	-1	-1	1	1	-1	-1	1	1	1	1	1	1	1	-1	1	1	1	1	1	-1	-1	-1	-1	-1	1	1	-1	1	-1	1
1126.60310329572	1061.77762871031	15.6726621744263	719.574332744858	1.57923127534198	1132.73173994374	1	-1	-1	-1	1	1	1	-1	1	-1	-1	1	-1	1	1	1	-1	-1	1	1	-1	-1	-1	-1	1	1	1	-1	1	1	1	-1	-1	1	1	1	1	1	-1	-1	1	-1	1	-1
1024.32945508556	895.618022917744	7.91308059359526	755.875380020136	1.60103146825373	1085.55663015048	1	-1	-1	-1	1	1	1	-1	1	-1	-1	1	-1	1	1	1	-1	-1	1	1	-1	-1	-1	-1	1	1	1	-1	1	1	1	-1	-1	1	1	1	1	1	-1	-1	1	-1	1	-1
1173.03898612408	1043.82273675638	10.086723683429	751.41361437148	1.60457173160025	1062.30269128021	1	-1	-1	-1	1	1	1	-1	1	-1	-1	1	-1	1	1	1	-1	-1	1	1	-1	-1	-1	-1	1	1	1	-1	1	1	1	-1	-1	1	1	1	1	1	-1	-1	1	-1	1	-1
1075.38985065998	949.589039411893	8.50801611043553	766.783150623038	1.5658903052984	1088.54439748935	-1	1	1	1	-1	-1	-1	1	1	-1	-1	1	-1	-1	-1	-1	1	1	-1	-1	1	1	1	1	-1	-1	-1	1	-1	-1	-1	1	-1	1	1	1	1	1	-1	-1	1	-1	1	-1
1155.07770603152	1023.1019699069	9.22583477584923	774.530517153609	1.60103146825373	1073.25393887027	-1	1	1	1	-1	-1	-1	1	-1	1	1	-1	1	-1	-1	-1	1	1	-1	-1	-1	-1	-1	-1	1	1	1	-1	1	1	1	-1	-1	1	1	1	1	1	1	1	1	-1	1	-1
1162.82647476654	1103.42801526177	15.3506734433962	741.220298048148	1.58580512171646	1214.44336984952	1	-1	-1	-1	1	1	1	1	-1	1	1	-1	1	-1	-1	-1	1	1	-1	-1	1	1	1	1	-1	-1	-1	1	-1	-1	-1	1	1	-1	-1	-1	-1	-1	1	1	-1	1	-1	1
1209.18394870473	1118.51867752306	15.0698990523289	753.467178269788	1.61911435345558	1144.43788721698	1	-1	-1	-1	1	1	1	-1	1	-1	-1	1	-1	1	1	1	-1	-1	1	1	-1	-1	-1	-1	1	1	1	-1	1	1	1	1	1	-1	-1	-1	-1	-1	1	1	-1	1	-1	1
1186.88549422262	1072.36771361269	13.7595815808311	746.532821730212	1.56772223651461	1155.56211278302	-1	1	1	1	-1	-1	-1	1	-1	1	1	-1	1	-1	-1	-1	1	1	-1	-1	1	1	1	1	-1	-1	-1	1	-1	-1	-1	-1	-1	1	1	1	1	1	-1	-1	1	-1	1	-1
1090.34276925488	1113.10275779152	17.7765727420904	748.58638562852	1.58226485836994	1237.69730871979	-1	1	1	1	-1	-1	-1	1	-1	1	1	-1	1	-1	-1	-1	1	1	-1	-1	1	1	1	1	-1	-1	-1	1	-1	-1	-1	1	1	-1	-1	-1	-1	-1	1	1	-1	1	-1	1
1213.54802676549	1084.5643068617	13.2467628757321	722.178751495881	1.62081371784224	1112.88913444333	-1	1	1	1	-1	-1	1	-1	1	-1	-1	1	-1	1	1	1	-1	-1	1	1	-1	-1	-1	-1	1	1	1	-1	1	1	1	-1	-1	1	1	1	1	1	-1	-1	1	-1	1	-1
1151.03271405498	1023.98038365296	10.086723683429	751.41361437148	1.57642797920813	1062.30269128021	1	-1	-1	-1	1	1	1	-1	1	-1	-1	1	-1	1	1	1	-1	-1	1	1	-1	-1	-1	-1	1	1	1	-1	1	1	1	-1	-1	1	1	1	1	1	-1	-1	1	-1	1	-1
1128.748571966	1063.36603650397	15.6726621744263	722.478654676574	1.57923127534198	1132.73173994374	-1	1	1	1	-1	1	1	-1	1	-1	-1	1	-1	1	1	1	-1	-1	1	1	-1	-1	-1	-1	1	1	1	-1	1	1	1	-1	-1	1	1	1	1	1	-1	-1	1	-1	1	-1
1111.12779142677	1134.78716069983	17.7765727420904	748.58638562852	1.61040861076206	1237.69730871979	-1	1	1	1	-1	-1	-1	1	-1	1	1	-1	1	-1	-1	-1	1	1	-1	-1	1	1	1	1	-1	-1	-1	1	-1	-1	-1	1	1	-1	-1	-1	-1	-1	1	1	-1	1	-1	1
1266.1637159493	1145.8761750993	13.0515231586729	770.456862345019	1.60760531462821	1190.52219892652	1	-1	-1	-1	1	1	1	-1	1	-1	-1	1	-1	-1	-1	-1	1	1	-1	-1	1	1	1	1	-1	-1	-1	1	-1	-1	-1	1	1	-1	-1	-1	-1	-1	1	1	-1	1	-1	1
1129.32519759389	1064.37930273618	15.6726621744263	719.574332744858	1.5827715386885	1132.73173994374	1	-1	-1	-1	1	1	1	-1	1	-1	-1	1	-1	1	1	1	-1	-1	1	1	-1	-1	-1	-1	1	1	1	-1	1	1	1	-1	-1	1	1	1	1	1	-1	-1	1	-1	1	-1
1087.64434252994	1103.61042146959	17.7765727420904	744.424523160557	1.58226485836994	1234.28597534993	-1	1	1	1	-1	-1	-1	1	-1	1	1	-1	1	-1	-1	-1	1	1	-1	-1	1	1	1	1	-1	-1	-1	1	-1	-1	-1	1	1	-1	-1	-1	-1	-1	1	1	-1	1	-1	1
1036.7710819961	1098.10551076323	19.3552803150839	717.466034175203	1.62094628467179	1211.45560251065	1	-1	-1	-1	1	1	1	-1	1	-1	-1	1	-1	1	1	1	-1	-1	1	1	-1	-1	-1	-1	1	1	1	-1	1	1	1	-1	-1	1	1	-1	-1	-1	1	1	-1	1	-1	1
1151.97917117728	1086.03110763291	15.6726621744263	719.574332744858	1.61223452694139	1132.73173994374	1	-1	-1	-1	1	1	1	-1	1	-1	-1	1	-1	1	1	1	-1	-1	1	1	-1	-1	-1	-1	1	1	1	-1	1	1	1	-1	-1	1	-1	-1	-1	-1	1	-1	1	-1	1	-1
1169.05865825625	1053.39614093283	12.3552763176166	719.574332744858	1.57923127534198	1132.73173994374	1	-1	-1	-1	1	1	1	-1	1	-1	-1	1	-1	1	1	1	-1	-1	1	1	-1	-1	-1	-1	1	1	1	-1	1	1	1	-1	-1	1	1	1	1	1	-1	-1	1	-1	1	-1
1188.5313208087	1130.33064694958	16.1952411227808	757.928943918445	1.63284805082192	1136.95185942774	1	-1	-1	-1	1	1	1	-1	1	-1	-1	1	-1	1	1	1	-1	-1	1	1	-1	-1	-1	-1	1	1	1	-1	1	1	1	-1	-1	-1	-1	-1	-1	-1	1	1	-1	1	-1	1
1168.201163365	1054.58986810553	14.0939546014329	746.532821730212	1.54054984904013	1155.56211278302	-1	1	1	1	-1	-1	-1	1	-1	1	1	-1	1	-1	-1	-1	1	1	-1	-1	1	1	1	1	-1	-1	-1	1	-1	-1	-1	1	1	1	1	1	1	1	-1	-1	1	-1	1	-1
1257.79988175645	1136.34504255908	12.1906342510931	780.425667255142	1.60760531462821	1167.26826005626	-1	1	1	1	-1	-1	-1	1	-1	1	1	-1	1	-1	-1	-1	1	1	-1	-1	1	1	1	1	-1	-1	-1	1	-1	-1	-1	1	1	-1	-1	-1	-1	-1	1	1	-1	1	-1	1
1252.89952356447	1133.42529545636	13.0515231586729	761.770530121668	1.60760531462821	1167.26826005626	1	-1	-1	-1	1	1	1	-1	1	-1	-1	1	-1	-1	-1	-1	1	1	-1	-1	1	1	1	1	-1	-1	-1	1	-1	-1	-1	1	1	-1	-1	-1	-1	-1	1	1	-1	1	-1	1
1220.59988449696	1136.89085260035	14.3713165334223	744.124619979864	1.6238473008702	1203.53123087912	-1	1	1	1	-1	-1	-1	1	-1	1	1	-1	1	-1	-1	-1	1	1	-1	-1	1	1	1	1	-1	-1	-1	1	-1	-1	-1	1	1	-1	-1	-1	-1	-1	1	1	-1	1	-1	1
1087.64434252994	1103.61042146959	17.7765727420904	744.424523160557	1.58226485836994	1234.28597534993	-1	1	1	1	-1	-1	-1	1	-1	1	1	-1	1	-1	-1	-1	1	1	-1	-1	1	1	1	1	-1	-1	-1	1	-1	-1	-1	1	1	-1	-1	-1	-1	-1	1	1	-1	1	-1	1
1165.99689024989	1025.45029708491	9.03453199741349	788.409345844932	1.60457173160025	1073.25393887027	1	-1	-1	-1	1	1	1	-1	1	1	1	-1	1	-1	-1	-1	1	1	-1	-1	1	-1	-1	-1	1	1	1	-1	1	1	1	-1	-1	1	1	1	1	1	-1	-1	1	-1	1	-1
1096.58369450671	1039.68182482296	16.8093657489069	719.274429564165	1.57923127534198	1112.88913444333	1	-1	-1	-1	-1	-1	1	-1	1	-1	-1	1	-1	1	1	1	-1	-1	1	1	-1	-1	-1	-1	1	1	1	-1	1	1	1	-1	-1	1	1	1	1	1	-1	-1	1	-1	1	-1
1232.72963384706	1098.79087499869	12.9084529165068	770.068751504954	1.61328348933065	1132.13519593676	-1	1	1	1	-1	-1	-1	1	-1	1	1	-1	1	-1	1	1	-1	-1	1	1	-1	-1	-1	-1	1	1	1	-1	1	1	1	-1	-1	1	1	1	1	1	-1	-1	1	-1	-1	1
1128.748571966	1063.36603650397	15.6726621744263	722.478654676574	1.57923127534198	1132.73173994374	-1	1	1	-1	1	1	1	-1	1	-1	-1	1	-1	1	1	1	-1	-1	1	1	-1	-1	-1	-1	1	1	1	-1	1	1	1	-1	-1	1	1	1	1	1	-1	-1	1	-1	1	-1
1167.41741896776	1110.70112969764	16.1952411227808	753.467178269788	1.60974322598413	1144.43788721698	1	-1	-1	-1	1	1	1	-1	1	-1	-1	1	-1	1	1	1	-1	-1	1	1	-1	-1	-1	-1	1	1	1	-1	1	1	1	-1	-1	1	1	1	-1	-1	1	1	-1	1	-1	1
1257.79988175645	1136.34504255908	12.1906342510931	780.425667255142	1.60760531462821	1167.26826005626	-1	1	1	1	-1	-1	-1	1	-1	1	1	-1	1	-1	-1	-1	1	1	-1	-1	1	1	1	1	-1	-1	-1	1	-1	-1	-1	1	1	-1	-1	-1	-1	-1	1	1	-1	1	-1	1
1126.60310329572	1061.77762871031	15.6726621744263	719.574332744858	1.57923127534198	1132.73173994374	1	-1	-1	-1	1	1	1	-1	1	-1	-1	1	-1	1	1	1	-1	-1	1	1	-1	-1	-1	-1	1	1	1	-1	1	1	1	-1	-1	1	1	1	1	1	-1	-1	1	-1	1	-1
1087.64434252994	1103.61042146959	17.7765727420904	744.424523160557	1.58226485836994	1234.28597534993	-1	1	1	1	-1	-1	-1	1	-1	1	1	-1	1	-1	-1	-1	1	1	-1	-1	1	1	1	1	-1	-1	-1	1	-1	-1	-1	1	1	-1	-1	-1	-1	-1	1	1	-1	1	-1	1
1154.74711730879	1029.72830868382	10.4210967040308	753.467178269788	1.58225884333306	1062.30269128021	1	-1	-1	-1	1	1	1	-1	1	-1	-1	1	-1	1	1	1	-1	-1	1	1	-1	-1	-1	-1	1	1	1	-1	1	1	1	1	1	-1	-1	-1	-1	-1	1	1	-1	-1	1	-1
988.512602438266	852.957218037394	6.3343730206018	777.715672257872	1.63220880367381	1108.38700298976	-1	1	1	1	-1	-1	-1	1	-1	1	1	-1	1	-1	-1	-1	1	1	-1	-1	1	1	1	1	-1	-1	-1	1	-1	-1	-1	1	1	-1	-1	-1	-1	-1	1	1	1	-1	-1	1
1249.41286652637	1136.05142643587	14.6165335497873	784.887432903799	1.63220880367381	1148.87009329662	-1	1	1	1	-1	-1	-1	1	-1	1	1	-1	1	-1	-1	-1	1	1	-1	-1	1	1	1	1	-1	-1	-1	1	-1	-1	-1	1	1	-1	-1	-1	-1	-1	1	1	-1	1	-1	1
1264.83382295665	1141.96201514766	13.0515231586729	777.521345323426	1.60760531462821	1167.26826005626	1	-1	-1	-1	1	1	1	-1	-1	1	1	-1	1	-1	-1	-1	1	1	-1	-1	1	1	1	1	-1	-1	-1	1	-1	-1	-1	1	1	-1	-1	-1	-1	-1	1	1	-1	1	-1	1
1195.00597995459	1126.84948926645	15.3506734433962	744.124619979864	1.6238473008702	1203.53123087912	-1	1	1	1	-1	-1	-1	1	-1	1	1	-1	1	-1	-1	-1	1	1	-1	-1	1	1	1	1	-1	-1	-1	1	-1	-1	-1	1	1	-1	-1	-1	-1	-1	1	1	-1	1	-1	1
974.693214110822	839.613024979418	6.3343730206018	791.613570957342	1.59535329355129	1101.20920681221	-1	1	1	1	-1	-1	-1	1	-1	1	1	-1	1	-1	-1	-1	1	1	-1	-1	1	1	1	1	-1	-1	-1	-1	1	1	-1	1	1	-1	-1	-1	1	1	-1	-1	1	-1	1	-1
1024.32945508556	895.618022917744	7.91308059359526	755.875380020136	1.60103146825373	1085.55663015048	1	-1	-1	-1	1	1	1	-1	1	-1	-1	1	-1	1	1	1	-1	-1	1	1	-1	-1	-1	-1	1	1	1	-1	1	1	1	-1	-1	1	1	1	1	1	-1	-1	1	-1	1	-1
1126.60310329572	1061.77762871031	15.6726621744263	719.574332744858	1.57923127534198	1132.73173994374	1	-1	-1	-1	1	1	1	-1	1	-1	-1	1	-1	1	1	1	-1	-1	1	1	-1	-1	-1	-1	1	1	1	-1	1	1	1	-1	-1	1	1	1	1	1	-1	-1	1	-1	1	-1
1144.96302522556	1094.39140709367	16.313709125175	772.422218583956	1.57170104683039	1162.88994040757	-1	1	1	1	-1	-1	-1	1	-1	1	1	-1	1	-1	-1	-1	1	1	-1	1	-1	-1	-1	-1	1	1	1	-1	1	1	1	-1	-1	1	1	1	1	-1	1	1	-1	1	-1	1
1122.03669413707	994.003206213855	9.36890501801529	775.467781425117	1.53774655290628	1126.78516974939	1	-1	-1	-1	1	1	1	-1	1	1	1	-1	1	-1	-1	-1	1	1	-1	-1	1	1	1	1	-1	-1	-1	1	-1	-1	-1	1	1	-1	-1	1	1	1	-1	-1	1	-1	1	-1
1005.79447006492	1071.30282389572	19.6896533356857	717.466034175203	1.59377389719731	1211.45560251065	1	-1	-1	-1	1	1	1	-1	1	-1	-1	1	-1	1	1	1	-1	-1	1	1	-1	-1	-1	-1	1	1	1	-1	1	1	1	1	1	-1	-1	-1	-1	-1	1	1	-1	1	-1	1
1126.60310329572	1061.77762871031	15.6726621744263	719.574332744858	1.57923127534198	1132.73173994374	1	-1	-1	-1	1	1	1	-1	1	-1	-1	1	-1	1	1	1	-1	-1	1	1	-1	-1	-1	-1	1	1	1	-1	1	1	1	-1	-1	1	1	1	1	1	-1	-1	1	-1	1	-1
1156.76481859059	1053.62379523877	15.334352215201	745.931507260538	1.57288771586161	1103.95479691012	-1	1	1	1	-1	-1	-1	1	-1	-1	-1	1	-1	1	1	1	-1	-1	1	1	-1	-1	-1	-1	1	1	1	-1	1	1	1	-1	-1	1	1	1	1	1	-1	-1	1	-1	1	-1
1299.3894894936	1174.84706707452	12.1906342510931	793.273861946456	1.63574906702033	1190.52219892652	-1	1	1	1	-1	-1	-1	1	-1	1	1	-1	1	-1	-1	-1	1	1	-1	-1	1	1	1	1	-1	-1	-1	1	-1	-1	-1	1	1	-1	-1	-1	-1	-1	1	1	-1	1	-1	1
1192.7750222534	1061.05473471475	13.4919798920972	755.875380020136	1.56298928909999	1132.73173994374	1	-1	-1	-1	1	1	1	-1	1	-1	-1	1	-1	1	1	1	-1	-1	1	1	-1	-1	-1	-1	1	1	1	-1	1	1	1	-1	-1	1	1	1	1	1	-1	-1	1	-1	1	-1
1193.55882201195	1068.24273193322	13.7595815808311	755.312523682064	1.56772223651461	1120.42904866353	-1	1	1	1	-1	-1	-1	1	-1	1	1	-1	1	-1	-1	-1	1	1	-1	-1	1	1	1	1	-1	-1	-1	-1	1	1	1	-1	-1	1	1	1	1	1	-1	-1	1	-1	1	-1
1125.40645342016	1148.21119935404	17.7765727420904	757.366087580373	1.62191764958942	1237.69730871979	-1	1	1	1	-1	-1	-1	1	-1	1	1	-1	1	-1	-1	-1	1	1	-1	-1	1	-1	-1	-1	1	1	1	-1	-1	-1	-1	1	1	-1	-1	-1	-1	-1	1	1	-1	1	-1	1
1256.03740316566	1134.75493555083	13.7693418240866	753.467178269788	1.64628674093006	1144.43788721698	1	-1	-1	-1	1	1	1	-1	1	-1	-1	1	-1	1	1	1	-1	-1	1	1	-1	-1	-1	-1	1	1	1	-1	1	1	1	1	1	-1	-1	-1	-1	-1	1	1	-1	1	-1	1
1109.21121401295	1118.78188595812	17.7765727420904	745.682063696805	1.61040861076206	1196.04520308988	1	-1	-1	-1	1	1	-1	1	-1	1	1	-1	1	-1	-1	-1	1	1	-1	-1	1	1	1	1	-1	-1	-1	1	-1	-1	-1	1	1	-1	-1	-1	-1	-1	1	1	-1	1	-1	1
1080.58985885791	1079.66761430237	17.7765727420904	733.684627038897	1.58226485836994	1173.96027954265	-1	1	1	1	-1	-1	-1	1	-1	1	1	-1	1	-1	-1	-1	1	1	-1	-1	1	1	1	1	-1	-1	-1	1	-1	-1	-1	1	1	-1	-1	-1	1	1	-1	-1	1	-1	1	-1
1126.60310329572	1061.77762871031	15.6726621744263	719.574332744858	1.57923127534198	1132.73173994374	1	-1	-1	-1	1	1	1	-1	1	-1	-1	1	-1	1	1	1	-1	-1	1	1	-1	-1	-1	-1	1	1	1	-1	1	1	1	-1	-1	1	1	1	1	1	-1	-1	1	-1	1	-1
1034.80066871359	1098.54027694671	19.3552803150839	719.574332744858	1.6160867854645	1214.86693588051	1	-1	-1	-1	1	1	1	-1	1	-1	-1	1	-1	1	1	1	-1	-1	1	1	-1	-1	-1	-1	1	1	1	-1	1	1	1	-1	-1	1	1	1	1	1	-1	-1	-1	1	-1	1
1257.79988175645	1136.34504255908	12.1906342510931	780.425667255142	1.60760531462821	1167.26826005626	1	1	1	1	-1	-1	-1	1	-1	1	1	-1	1	-1	-1	-1	1	1	-1	-1	1	1	1	1	-1	-1	-1	1	-1	-1	-1	1	1	-1	-1	-1	-1	-1	1	1	-1	1	-1	1
1088.22195171601	956.667494256968	7.20745888219321	791.220298048148	1.60930467901488	1144.64997381262	-1	1	1	1	-1	-1	-1	1	-1	1	1	-1	1	-1	-1	-1	1	1	-1	-1	1	1	1	1	-1	-1	-1	1	-1	-1	-1	-1	-1	1	1	1	1	1	-1	-1	1	-1	1	-1
1087.64434252994	1103.61042146959	17.7765727420904	744.424523160557	1.58226485836994	1234.28597534993	-1	1	1	1	-1	-1	-1	1	-1	1	1	-1	1	-1	-1	-1	1	1	-1	-1	1	1	1	1	-1	-1	-1	1	-1	-1	-1	1	1	-1	-1	-1	-1	-1	1	1	-1	1	-1	1
1161.83244856261	1041.19516524872	14.0939546014329	737.846489506861	1.54054984904013	1135.71950728261	-1	1	1	1	-1	-1	-1	1	-1	1	1	-1	1	-1	-1	-1	1	1	-1	-1	1	1	1	1	-1	-1	-1	1	-1	-1	-1	1	1	-1	1	1	1	1	-1	-1	1	-1	1	-1
1257.79988175645	1136.34504255908	12.1906342510931	780.425667255142	1.60760531462821	1167.26826005626	-1	1	1	1	-1	-1	-1	1	-1	1	1	-1	1	-1	-1	-1	1	1	-1	-1	1	1	1	1	-1	-1	-1	1	-1	-1	-1	1	1	-1	-1	-1	-1	-1	1	1	-1	1	-1	1
1027.3804808861	1102.67300683206	19.6896533356857	721.627896643167	1.62191764958942	1242.82220382246	1	-1	-1	-1	1	1	1	-1	1	-1	-1	1	-1	1	1	1	-1	-1	1	1	-1	-1	-1	-1	1	1	1	-1	1	1	-1	1	1	-1	-1	-1	-1	-1	1	1	-1	1	-1	1
1120.05241632291	1056.91570150728	15.6726621744263	710.794630793006	1.57923127534198	1132.73173994374	1	-1	-1	-1	1	1	1	-1	1	-1	-1	1	-1	1	1	1	-1	-1	1	1	-1	-1	-1	-1	-1	-1	-1	1	1	1	1	-1	-1	1	1	1	1	1	-1	-1	1	-1	1	-1
1090.05684992396	1106.15751698163	17.7765727420904	744.124619979864	1.58580512171646	1214.44336984952	-1	1	1	1	-1	-1	-1	1	-1	1	1	-1	1	-1	-1	-1	1	1	-1	-1	1	1	1	1	-1	-1	-1	1	-1	-1	-1	1	1	-1	-1	-1	-1	-1	1	1	-1	1	-1	1
1026.05375856205	1054.63722950889	19.3552803150839	751.41361437148	1.57524131017691	1114.86693588051	1	-1	-1	-1	1	1	1	-1	1	-1	-1	1	-1	1	1	1	-1	-1	1	1	-1	-1	-1	-1	1	1	1	-1	1	1	1	-1	-1	1	1	1	1	1	-1	-1	1	-1	1	-1
1191.13478111339	1060.37246722021	12.5126229821232	755.575476839443	1.60103146825373	1065.71402465007	1	-1	-1	-1	1	1	1	-1	1	-1	-1	1	-1	1	1	1	-1	-1	1	1	-1	-1	-1	-1	1	1	1	-1	1	1	1	-1	-1	1	1	1	1	1	-1	-1	1	-1	1	-1
1187.02171427836	1111.47378912425	14.4591868852807	744.424523160557	1.58226485836994	1234.28597534993	-1	1	1	1	-1	-1	-1	1	-1	1	1	-1	1	-1	-1	-1	1	1	-1	-1	1	1	1	1	-1	-1	-1	1	-1	-1	-1	1	1	-1	-1	-1	-1	-1	1	1	-1	1	-1	1
1111.12779142677	1134.78716069983	17.7765727420904	748.58638562852	1.61040861076206	1237.69730871979	-1	1	1	1	-1	-1	-1	1	-1	1	1	-1	1	-1	-1	-1	1	1	-1	-1	1	1	1	1	-1	-1	-1	1	-1	-1	-1	1	1	-1	-1	-1	-1	-1	1	1	-1	1	-1	1
1256.03740316566	1134.75493555083	13.7693418240866	753.467178269788	1.64628674093006	1144.43788721698	1	-1	-1	-1	1	1	1	-1	1	-1	-1	1	-1	1	1	1	-1	-1	1	1	-1	-1	-1	-1	1	1	1	-1	1	1	1	-1	-1	-1	-1	-1	-1	-1	1	-1	-1	1	-1	1
1104.54348591199	1045.21558538475	16.0070351950281	727.877684596737	1.54054984904013	1167.86480406324	1	-1	-1	-1	1	1	1	-1	1	-1	-1	1	-1	1	1	1	-1	-1	1	1	1	1	1	1	-1	-1	-1	1	-1	-1	-1	-1	-1	1	1	1	1	1	-1	-1	1	-1	1	-1
994.769553016867	1070.42755679181	19.6896533356857	700	1.59377389719731	1226.74606112973	1	-1	-1	-1	1	1	1	-1	1	-1	-1	1	-1	1	1	1	-1	-1	1	1	-1	-1	-1	-1	-1	-1	-1	1	-1	-1	-1	1	1	-1	-1	-1	-1	-1	1	1	-1	1	-1	1
1257.79988175645	1136.34504255908	12.1906342510931	780.425667255142	1.60760531462821	1167.26826005626	-1	1	1	1	-1	-1	-1	1	-1	1	1	-1	1	-1	-1	-1	1	1	-1	-1	1	1	1	1	-1	-1	-1	1	-1	-1	-1	1	1	-1	-1	-1	-1	-1	1	1	-1	1	-1	1
1228.99354253751	1109.98599334303	13.7693418240866	753.467178269788	1.61328348933065	1144.43788721698	1	-1	-1	-1	1	1	1	-1	1	-1	-1	1	-1	1	1	1	-1	-1	1	1	-1	-1	-1	-1	1	1	1	-1	1	1	1	-1	-1	1	1	-1	-1	-1	1	1	-1	1	-1	1
1230.7189828217	1133.97515359605	14.1037148446884	744.687476317936	1.61911435345558	1179.57095133647	1	-1	-1	-1	1	1	1	-1	1	-1	-1	1	-1	1	1	1	-1	-1	1	1	-1	-1	-1	1	-1	-1	-1	1	-1	-1	-1	1	1	-1	-1	-1	-1	-1	1	1	-1	1	-1	1
1068.62420886297	1085.21525804099	18.3030886290684	724.530517153611	1.58794303307238	1179.31030573003	1	-1	-1	-1	1	1	1	-1	1	-1	-1	1	1	-1	-1	-1	1	1	-1	-1	-1	-1	-1	-1	1	1	1	-1	1	1	1	-1	-1	1	1	1	1	1	1	1	-1	1	-1	1
1257.79988175645	1136.34504255908	12.1906342510931	780.425667255142	1.60760531462821	1167.26826005626	-1	1	1	1	-1	-1	-1	1	-1	1	1	-1	1	-1	-1	-1	1	1	-1	-1	1	1	1	1	-1	-1	-1	1	-1	-1	-1	1	1	-1	-1	-1	-1	-1	1	1	-1	1	-1	1
1151.03271405498	1023.98038365296	10.086723683429	751.41361437148	1.57642797920813	1062.30269128021	1	-1	-1	-1	1	1	1	-1	1	-1	-1	1	-1	1	1	1	-1	-1	1	1	-1	-1	-1	-1	1	1	1	-1	1	1	1	-1	-1	1	1	1	1	1	-1	-1	1	-1	1	-1
1061.70458629145	1093.36029734055	18.6374616496702	741.220298048148	1.58226485836994	1214.44336984952	1	-1	-1	-1	1	1	1	-1	1	-1	1	-1	1	-1	-1	-1	1	1	-1	-1	1	1	1	1	-1	-1	-1	1	-1	-1	-1	1	1	-1	-1	-1	-1	-1	1	1	-1	1	-1	1
1257.79988175645	1136.34504255908	12.1906342510931	780.425667255142	1.60760531462821	1167.26826005626	-1	1	1	1	-1	-1	-1	1	-1	1	1	-1	1	-1	-1	-1	1	1	-1	-1	1	1	1	1	-1	-1	-1	1	-1	-1	-1	1	1	-1	-1	-1	-1	-1	1	1	-1	1	-1	1
1175.47341767569	1060.36441007251	11.4065170581784	722.478654676574	1.62081371784224	1085.55663015048	-1	1	1	1	-1	-1	-1	1	-1	1	1	-1	1	1	1	1	-1	-1	1	1	-1	-1	-1	-1	1	1	1	-1	1	1	1	-1	-1	1	1	1	1	1	-1	-1	1	-1	1	-1
1257.79988175645	1136.34504255908	12.1906342510931	780.425667255142	1.60760531462821	1167.26826005626	-1	1	1	1	-1	-1	-1	1	-1	1	1	-1	1	-1	-1	-1	1	1	-1	-1	1	1	1	1	-1	-1	-1	1	-1	-1	-1	1	1	-1	-1	-1	-1	-1	1	1	-1	1	-1	1
1167.78426343575	1060.49173622948	14.8962851553116	782.83386900549	1.55148025027262	1091.3438740182	-1	1	1	1	-1	-1	-1	1	-1	1	1	-1	1	-1	-1	-1	1	1	-1	-1	1	1	1	1	-1	-1	-1	1	-1	-1	1	-1	-1	1	1	1	1	1	-1	-1	1	-1	1	-1
1111.12779142677	1101.71053276501	17.7765727420904	748.58638562852	1.61040861076206	1159.78223226701	-1	1	1	1	-1	-1	-1	1	-1	1	1	-1	1	-1	-1	-1	1	1	-1	-1	1	1	1	1	-1	-1	-1	1	-1	-1	-1	1	1	-1	-1	-1	-1	-1	1	1	-1	1	-1	1
1195.00597995459	1134.1032582976	15.3506734433962	744.124619979864	1.6238473008702	1214.44336984952	-1	1	1	1	-1	-1	-1	1	-1	1	1	-1	1	-1	-1	-1	1	1	-1	-1	1	1	1	1	-1	-1	-1	1	-1	-1	-1	1	1	-1	-1	-1	-1	-1	1	1	-1	1	-1	1
1155.86697065835	1056.6271462018	14.8117732668466	729.543137654981	1.57923127534198	1097.17510979326	-1	1	1	1	-1	-1	-1	1	-1	1	1	-1	1	-1	-1	-1	1	1	-1	1	-1	-1	-1	-1	1	1	1	-1	1	1	1	-1	-1	1	1	1	1	1	-1	-1	1	-1	1	-1
1183.84817828493	1057.42162798228	14.0939546014329	739.90005340517	1.57355310063954	1099.45653645974	-1	1	1	1	-1	-1	-1	1	-1	1	1	-1	1	-1	-1	-1	1	1	-1	-1	1	1	1	1	-1	-1	-1	1	-1	-1	-1	1	1	-1	-1	-1	-1	-1	1	1	1	-1	1	-1
1071.20391064536	958.49693813972	8.50801611043553	775.467781425117	1.54158244250026	1126.78516974939	1	-1	-1	-1	1	-1	-1	1	-1	1	1	-1	1	-1	-1	-1	1	1	-1	-1	1	1	1	1	-1	-1	-1	1	-1	-1	-1	-1	-1	1	1	1	1	1	-1	-1	1	-1	1	-1
1257.79988175645	1136.34504255908	12.1906342510931	780.425667255142	1.60760531462821	1167.26826005626	1	-1	1	1	-1	-1	-1	1	-1	1	1	-1	1	-1	-1	-1	1	1	-1	-1	1	1	1	1	-1	-1	-1	1	-1	-1	-1	1	1	-1	-1	-1	-1	-1	1	1	-1	1	-1	1
1126.60310329572	1043.17131193483	15.6726621744263	719.574332744858	1.57923127534198	1096.46876912088	1	-1	-1	-1	1	1	1	-1	1	-1	-1	1	-1	1	1	1	-1	-1	1	1	-1	-1	-1	-1	1	1	1	-1	1	1	1	-1	-1	1	1	1	1	1	-1	-1	1	-1	1	-1
1151.03271405498	1023.98038365296	10.086723683429	751.41361437148	1.57642797920813	1062.30269128021	1	-1	-1	-1	1	1	1	-1	1	-1	-1	1	-1	1	1	1	-1	1	-1	1	-1	-1	-1	-1	1	1	1	-1	1	1	1	-1	-1	1	1	1	1	1	-1	-1	1	-1	1	-1
1120.1225990867	1047.53930837587	15.6726621744263	710.888000521507	1.57923127534198	1112.88913444333	1	-1	-1	-1	1	1	1	-1	1	-1	-1	1	-1	1	1	1	-1	-1	1	1	-1	-1	-1	-1	1	1	1	-1	1	1	1	-1	-1	1	1	1	1	1	-1	-1	1	-1	1	-1
1123.61745241692	992.565784338684	9.22583477584923	770.068751504954	1.57642797920813	1050	-1	1	1	1	-1	-1	-1	1	-1	1	1	-1	1	-1	-1	1	-1	-1	1	1	-1	-1	-1	-1	1	1	1	-1	1	1	1	-1	-1	1	1	1	1	1	-1	-1	1	-1	1	-1
1126.60310329572	1061.77762871031	15.6726621744263	719.574332744858	1.57923127534198	1132.73173994374	1	-1	-1	-1	1	1	1	-1	1	-1	-1	1	-1	1	1	1	-1	-1	1	1	-1	-1	-1	-1	1	1	1	-1	1	1	1	-1	-1	1	1	1	1	1	-1	-1	1	-1	1	-1
1111.12779142677	1134.78716069983	17.7765727420904	748.58638562852	1.61040861076206	1237.69730871979	-1	1	1	1	-1	-1	-1	1	-1	1	1	-1	1	-1	-1	-1	1	1	-1	-1	1	1	1	1	-1	-1	-1	1	-1	-1	-1	1	1	-1	-1	-1	-1	-1	1	1	-1	1	-1	1
1090.05684992396	1106.15751698163	17.7765727420904	744.124619979864	1.58580512171646	1214.44336984952	-1	1	1	1	-1	-1	-1	1	-1	1	1	-1	1	-1	-1	-1	1	1	-1	-1	1	1	1	1	-1	-1	-1	1	-1	-1	-1	1	1	-1	-1	-1	-1	-1	1	1	-1	1	-1	1
1256.03740316566	1134.75493555083	13.7693418240866	753.467178269788	1.64628674093006	1144.43788721698	1	-1	-1	-1	1	1	1	-1	1	-1	-1	1	-1	1	1	1	-1	-1	1	1	-1	-1	-1	-1	1	1	1	-1	1	1	1	-1	-1	1	1	-1	-1	-1	1	1	-1	1	-1	1
1126.3809549857	1052.13968345069	15.6726621744263	719.274429564165	1.57923127534198	1112.88913444333	1	-1	-1	-1	1	1	1	-1	1	-1	-1	1	-1	1	1	1	-1	-1	1	1	-1	-1	-1	-1	1	1	1	-1	1	1	1	-1	-1	1	1	1	1	1	-1	-1	1	-1	1	-1
1180.71113994799	1054.46128607695	13.7595815808311	746.626191458713	1.56772223651461	1100.58644316312	-1	1	1	1	-1	-1	-1	1	-1	1	1	-1	1	-1	-1	-1	1	1	-1	-1	1	1	1	1	-1	-1	1	-1	1	1	1	-1	-1	1	1	1	1	1	-1	-1	1	-1	1	-1
1173.22765985759	1038.35584509238	12.5126229821232	755.875380020136	1.56298928909999	1085.55663015048	1	-1	-1	-1	1	1	1	-1	1	-1	-1	1	-1	1	1	1	-1	-1	1	1	-1	-1	-1	-1	1	1	1	-1	1	1	1	-1	-1	1	1	1	1	1	-1	-1	1	-1	1	-1
1126.60310329572	1061.77762871031	15.6726621744263	719.574332744858	1.57923127534198	1132.73173994374	-1	-1	-1	-1	1	1	1	-1	1	-1	-1	1	-1	1	1	1	-1	-1	1	1	-1	-1	-1	-1	1	1	1	-1	1	1	1	-1	-1	1	1	1	1	1	-1	-1	1	-1	1	-1
1195.00597995459	1134.1032582976	15.3506734433962	744.124619979864	1.6238473008702	1214.44336984952	-1	1	1	1	-1	-1	-1	1	-1	1	1	-1	1	-1	-1	-1	1	1	-1	-1	1	1	1	1	-1	-1	-1	1	-1	-1	-1	1	1	-1	-1	-1	-1	-1	1	1	-1	1	-1	1
1012.98669159439	1065.29862782851	19.3552803150839	715.412470276895	1.58794303307238	1170.97251220379	1	-1	-1	-1	1	1	1	-1	1	-1	-1	1	-1	1	1	1	-1	-1	1	1	-1	-1	-1	-1	1	1	1	-1	1	1	1	-1	-1	1	1	1	1	1	-1	-1	1	-1	1	-1
1038.99190371019	1100.56064046033	19.3552803150839	717.16613099451	1.62448654801831	1191.61299701024	1	-1	-1	-1	1	1	1	-1	1	-1	-1	1	-1	1	1	1	-1	-1	1	1	-1	-1	-1	-1	1	1	1	-1	1	1	1	-1	-1	1	-1	-1	-1	-1	1	1	-1	1	-1	1
1231.90907728438	1145.5203012631	14.1037148446884	741.220298048148	1.6238473008702	1203.53123087912	1	-1	-1	-1	1	1	1	-1	1	1	1	-1	1	-1	-1	-1	1	1	1	1	1	1	1	1	-1	-1	-1	1	-1	-1	-1	1	1	-1	-1	-1	-1	-1	1	1	-1	1	-1	1
1024.32945508556	895.618022917744	7.91308059359526	755.875380020136	1.60103146825373	1085.55663015048	1	-1	-1	-1	1	1	1	-1	1	-1	-1	1	-1	1	1	1	-1	-1	1	1	-1	-1	-1	-1	1	1	1	-1	1	1	1	-1	-1	1	1	1	1	1	-1	-1	1	-1	1	-1
1046.19126823962	1081.00363346071	18.6374616496702	717.083053803733	1.58226485836994	1226.74606112973	-1	1	1	-1	1	1	1	-1	1	-1	-1	1	-1	1	-1	-1	1	1	-1	-1	1	1	1	1	-1	-1	-1	1	-1	-1	-1	1	1	-1	-1	-1	-1	-1	1	1	-1	1	-1	1
1145.27744023931	1074.31982155937	16.0684921088099	733.767704229676	1.5914832964189	1133.04293571847	-1	1	1	1	-1	-1	-1	1	-1	1	1	-1	1	-1	-1	-1	1	1	1	1	-1	-1	-1	-1	1	1	1	-1	1	1	1	-1	-1	1	1	1	1	1	-1	-1	1	-1	-1	1
1193.16038621389	1064.89020269428	13.2467628757321	719.574332744858	1.5827715386885	1132.73173994374	1	-1	-1	-1	1	1	1	-1	1	-1	-1	1	-1	1	1	1	-1	-1	1	1	-1	-1	-1	-1	1	1	1	-1	1	1	1	-1	-1	1	1	1	1	1	-1	-1	1	-1	1	-1
1149.80564908424	1086.39633571048	15.4774224573671	753.384101079011	1.56602287212795	1179.57095133647	1	-1	-1	-1	1	1	1	-1	1	-1	-1	1	-1	1	1	1	-1	-1	-1	-1	1	1	1	1	-1	-1	-1	1	-1	-1	-1	1	1	-1	-1	-1	-1	-1	1	1	-1	1	-1	1
1098.6666169495	958.211380895246	8.17364308983374	791.313667776649	1.59306269277289	1053.41133336986	-1	1	1	1	-1	-1	-1	1	-1	1	1	-1	1	-1	-1	-1	1	1	-1	-1	1	1	1	-1	1	1	1	-1	1	1	1	-1	-1	1	1	1	1	1	-1	-1	1	-1	1	-1
1126.60310329572	1061.77762871031	15.6726621744263	719.574332744858	1.57923127534198	1132.73173994374	1	-1	-1	-1	1	1	1	-1	1	-1	-1	1	-1	1	1	1	-1	-1	1	1	-1	-1	-1	-1	1	1	1	-1	1	1	1	-1	-1	1	1	1	1	1	-1	-1	1	-1	1	-1
1126.60310329572	1061.77762871031	15.6726621744263	719.574332744858	1.57923127534198	1132.73173994374	1	-1	-1	-1	1	1	1	-1	1	-1	-1	1	-1	1	1	1	-1	-1	1	1	-1	-1	-1	-1	1	1	1	-1	1	1	1	-1	-1	1	1	1	1	1	-1	-1	1	-1	1	-1
1126.60310329572	1061.77762871031	15.6726621744263	719.574332744858	1.57923127534198	1132.73173994374	1	-1	-1	-1	1	1	1	-1	1	-1	-1	1	-1	1	1	1	-1	-1	1	1	-1	-1	-1	-1	1	1	1	-1	1	1	1	-1	-1	1	1	1	1	1	-1	-1	1	-1	1	-1
1192.13257973603	1102.55719451893	14.6165335497873	780.725570435835	1.56602287212795	1187.11086555667	-1	1	1	1	-1	-1	-1	1	-1	1	1	-1	1	-1	-1	-1	1	1	-1	-1	1	1	1	1	-1	-1	-1	1	-1	-1	-1	1	1	-1	-1	-1	-1	-1	1	1	-1	1	-1	1
1061.89318111501	1096.36755552094	18.6374616496702	741.520201228841	1.58226485836994	1237.69730871979	-1	1	-1	-1	1	1	1	-1	1	1	1	-1	1	-1	-1	-1	1	1	-1	-1	1	1	1	1	-1	-1	-1	1	-1	-1	-1	1	1	-1	-1	-1	-1	-1	1	1	-1	1	-1	1
1051.8511196493	1088.35656886961	18.6374616496702	725.769386027084	1.58226485836994	1246.58866663014	1	-1	-1	-1	1	1	1	-1	1	-1	-1	1	-1	-1	-1	-1	1	1	-1	-1	1	1	1	1	-1	-1	-1	1	-1	-1	-1	1	1	-1	-1	-1	-1	-1	1	1	-1	1	-1	1
1087.64434252994	1110.97039898447	17.7765727420904	744.424523160557	1.58226485836994	1237.69730871979	-1	1	1	1	-1	-1	-1	1	-1	1	1	-1	1	-1	-1	-1	1	1	-1	-1	1	1	1	1	-1	-1	-1	1	-1	-1	-1	1	1	-1	-1	-1	-1	-1	1	1	-1	1	-1	1
1203.98035926929	1065.82028754308	12.5126229821232	755.875380020136	1.60103146825373	1085.55663015048	1	-1	-1	-1	1	1	1	-1	1	-1	-1	1	-1	1	1	1	-1	-1	1	1	-1	-1	-1	-1	1	1	1	-1	1	1	1	-1	-1	1	1	1	1	1	-1	-1	1	-1	1	-1
1171.63946238223	1104.82166496341	15.6726621744263	719.574332744858	1.63780403361921	1132.73173994374	1	-1	-1	-1	1	1	1	-1	1	-1	-1	1	-1	1	1	1	-1	-1	1	1	-1	-1	-1	-1	1	1	1	-1	1	1	1	1	1	-1	-1	-1	1	1	-1	-1	1	-1	1	-1
1255.81698474135	1118.64668575007	11.0539306766126	744.124619979864	1.6238473008702	1203.53123087912	-1	1	1	1	-1	-1	-1	1	-1	1	1	-1	1	-1	-1	-1	1	1	-1	-1	1	1	1	1	-1	-1	-1	1	-1	-1	-1	1	1	-1	-1	-1	-1	-1	1	1	-1	1	-1	1
1104.96348487833	1041.0953058371	15.6726621744263	719.574332744858	1.55108752294986	1132.73173994374	1	-1	-1	-1	1	1	1	-1	1	-1	-1	1	-1	1	1	1	-1	-1	1	1	-1	-1	-1	-1	1	1	1	-1	1	1	1	-1	-1	1	1	1	1	1	-1	-1	1	-1	1	-1
1221.22854230404	1090.25933633326	13.2467628757321	719.574332744858	1.61727345449572	1132.73173994374	1	-1	-1	-1	1	1	1	-1	1	-1	-1	1	-1	1	1	1	-1	-1	1	1	-1	-1	-1	-1	1	1	1	-1	1	1	1	-1	-1	1	1	1	1	1	-1	-1	1	-1	1	-1
1081.94898483551	1099.13708192419	17.7765727420904	735.738190937206	1.58226485836994	1214.44336984952	-1	1	1	1	-1	-1	-1	1	-1	1	1	-1	1	-1	-1	-1	1	1	-1	-1	1	1	1	1	-1	-1	-1	1	-1	-1	-1	1	1	-1	-1	-1	-1	-1	1	1	-1	1	-1	1
1257.79988175645	1136.34504255908	12.1906342510931	780.425667255142	1.60760531462821	1167.26826005626	-1	1	1	1	-1	-1	-1	1	-1	1	1	-1	1	-1	-1	-1	1	1	-1	-1	1	1	1	1	-1	-1	-1	1	-1	-1	-1	1	1	-1	-1	-1	-1	-1	1	1	-1	1	-1	1
1164.92111173806	1104.98327717633	15.3506734433962	744.124619979864	1.58580512171646	1214.44336984952	-1	1	1	1	-1	-1	-1	1	-1	1	1	-1	1	-1	-1	-1	1	1	-1	-1	1	1	1	1	-1	-1	-1	1	-1	-1	-1	1	1	-1	-1	-1	-1	-1	1	1	-1	1	-1	1
1162.41324758683	1068.80819201584	14.8117732668466	738.229469878332	1.57923127534198	1120.42904866353	-1	1	1	1	-1	-1	-1	1	-1	1	1	-1	1	1	1	1	-1	-1	1	1	-1	-1	-1	-1	1	1	1	-1	1	1	1	-1	-1	1	1	1	1	1	-1	-1	1	-1	1	-1
1150.47276210767	1069.11313557131	14.8117732668466	722.478654676574	1.57923127534198	1132.73173994374	-1	1	1	1	-1	-1	-1	1	1	-1	-1	1	-1	1	1	1	-1	-1	1	1	-1	-1	-1	-1	1	1	1	-1	1	1	1	-1	-1	1	1	1	1	1	-1	-1	1	-1	1	-1
1218.16618318695	1075.47783832562	11.6680553027386	748.286482447828	1.6151355431398	1135.71950728261	-1	1	1	1	-1	-1	-1	1	-1	1	1	-1	1	-1	-1	-1	1	1	-1	-1	1	1	1	1	-1	-1	-1	1	-1	-1	-1	1	1	-1	-1	-1	-1	-1	1	1	-1	1	1	-1
1257.79988175645	1136.34504255908	12.1906342510931	780.425667255142	1.60760531462821	1167.26826005626	-1	1	1	1	-1	-1	-1	1	-1	1	1	-1	1	-1	-1	-1	1	1	-1	-1	1	1	1	1	-1	-1	-1	1	-1	-1	-1	1	1	-1	-1	-1	-1	-1	1	1	-1	1	-1	1
1181.56449250292	1080.40071915969	13.5811358963339	727.877684596737	1.57355310063954	1167.86480406324	1	-1	-1	-1	1	1	1	-1	1	-1	-1	1	-1	1	1	1	-1	-1	1	1	-1	1	1	1	-1	-1	-1	1	-1	-1	-1	1	1	-1	-1	-1	1	1	-1	-1	1	-1	1	-1
1237.42846691418	1138.83167454516	14.1037148446884	753.467178269788	1.61911435345558	1172.39315515893	1	-1	-1	-1	1	1	1	-1	1	-1	-1	1	-1	1	1	1	-1	-1	1	1	-1	-1	-1	-1	1	1	1	-1	-1	-1	-1	1	1	-1	-1	-1	-1	-1	1	1	-1	1	-1	1
1176.55235408097	1055.81902639834	10.086723683429	755.875380020136	1.60457173160025	1085.55663015048	1	-1	-1	-1	1	1	1	-1	1	-1	-1	1	-1	1	1	1	-1	-1	1	1	-1	-1	-1	-1	1	1	1	-1	1	1	1	-1	-1	1	1	1	1	1	-1	-1	1	-1	1	-1
1183.09034313533	1060.65602835221	10.086723683429	764.261809062794	1.60457173160025	1085.55663015048	1	-1	-1	-1	1	1	1	-1	1	-1	-1	1	-1	1	1	1	-1	-1	1	1	-1	-1	-1	-1	1	1	1	-1	1	1	1	-1	-1	1	1	1	1	1	-1	-1	1	-1	1	-1
1111.12779142677	1120.27123530432	17.7765727420904	748.58638562852	1.61040861076206	1196.04520308988	-1	1	1	1	-1	-1	-1	1	-1	1	1	-1	1	-1	-1	-1	1	1	-1	-1	1	1	1	1	-1	-1	-1	1	-1	-1	-1	1	1	-1	-1	-1	-1	-1	1	1	-1	1	-1	1
1166.20161811339	1117.10104859714	16.1952411227808	751.713517552172	1.60974322598413	1164.28049271739	1	-1	-1	-1	1	1	1	-1	1	-1	-1	1	-1	1	1	1	-1	-1	1	1	-1	-1	-1	-1	1	1	1	-1	1	1	1	-1	-1	1	1	1	1	1	-1	-1	1	1	-1	1
1006.81161087648	1071.13383326169	19.9502158319242	744.124619979864	1.58580512171646	1214.44336984952	-1	1	1	1	-1	-1	-1	1	-1	1	1	-1	1	-1	-1	-1	1	1	-1	-1	1	1	1	1	-1	-1	-1	1	-1	-1	-1	1	1	-1	-1	-1	-1	-1	1	1	-1	1	-1	1
1237.42846691418	1138.83167454516	14.1037148446884	753.467178269788	1.61911435345558	1179.57095133647	1	-1	-1	-1	1	1	1	-1	1	-1	-1	1	-1	1	1	1	-1	-1	1	1	-1	-1	-1	-1	1	1	1	1	-1	-1	-1	1	1	-1	-1	-1	-1	-1	1	1	-1	1	-1	1
1195.26594634882	1079.37819884458	14.0939546014329	746.532821730212	1.57355310063954	1155.56211278302	-1	1	1	1	-1	-1	-1	1	-1	1	1	-1	1	-1	-1	-1	1	1	-1	-1	1	1	1	1	-1	-1	-1	1	-1	-1	-1	1	1	-1	-1	-1	1	1	-1	-1	1	-1	1	-1
1195.26594634882	1079.37819884458	14.0939546014329	746.532821730212	1.57355310063954	1155.56211278302	-1	1	1	1	-1	-1	-1	1	-1	1	1	-1	1	-1	-1	-1	1	1	-1	-1	1	1	1	1	-1	-1	-1	1	-1	-1	-1	1	1	-1	-1	-1	-1	1	-1	-1	1	-1	1	-1
1257.79988175645	1136.34504255908	12.1906342510931	780.425667255142	1.60760531462821	1167.26826005626	-1	1	1	1	-1	-1	-1	1	-1	1	1	-1	1	-1	-1	-1	1	1	-1	-1	1	1	1	1	-1	-1	-1	1	-1	-1	-1	1	1	-1	-1	-1	-1	-1	1	1	-1	1	-1	1
1292.3055007982	1158.43817284078	12.1906342510931	780.425667255142	1.6238473008702	1203.53123087912	-1	1	1	1	-1	-1	-1	1	-1	1	1	-1	1	-1	-1	-1	1	1	-1	-1	1	1	1	1	-1	-1	-1	1	-1	-1	-1	1	1	-1	-1	-1	-1	-1	1	1	-1	1	-1	1
1126.60310329572	1061.77762871031	15.6726621744263	719.574332744858	1.57923127534198	1132.73173994374	1	-1	-1	-1	1	1	1	-1	1	-1	-1	1	-1	1	1	1	-1	-1	1	1	-1	-1	-1	-1	1	1	1	-1	1	1	1	-1	-1	1	1	1	1	1	-1	-1	1	-1	1	-1
1227.38836927881	1108.82957278996	13.7693418240866	751.41361437148	1.61328348933065	1144.43788721698	1	-1	-1	-1	1	1	1	-1	1	-1	-1	1	-1	1	1	1	-1	-1	1	1	-1	-1	-1	-1	1	1	1	-1	1	1	1	-1	-1	1	1	1	1	1	-1	-1	1	-1	-1	1
1085.7496587055	1102.12417522664	17.7765727420904	741.520201228841	1.58226485836994	1234.28597534993	1	-1	-1	-1	1	1	1	1	-1	1	1	-1	1	-1	-1	-1	1	1	-1	-1	1	1	1	1	-1	-1	-1	1	-1	-1	-1	1	1	-1	-1	-1	-1	-1	1	1	-1	1	-1	1
1257.79988175645	1136.34504255908	12.1906342510931	780.425667255142	1.60760531462821	1167.26826005626	-1	1	1	1	-1	-1	-1	1	-1	1	1	-1	1	-1	-1	-1	1	1	-1	-1	1	1	1	1	-1	-1	-1	1	-1	-1	-1	1	1	-1	-1	-1	-1	-1	1	1	-1	1	-1	1
1257.79988175645	1136.34504255908	12.1906342510931	780.425667255142	1.60760531462821	1167.26826005626	1	1	1	1	-1	-1	-1	1	-1	1	1	-1	1	-1	-1	-1	1	1	-1	-1	1	1	1	1	-1	-1	-1	1	-1	-1	-1	1	1	-1	-1	-1	-1	-1	1	1	-1	1	-1	1
1186.88549422262	1072.36771361269	13.7595815808311	746.532821730212	1.56772223651461	1155.56211278302	-1	1	1	1	-1	-1	-1	1	-1	1	1	-1	1	-1	-1	-1	1	1	-1	-1	1	1	1	1	-1	-1	-1	1	-1	-1	1	-1	-1	1	1	1	1	1	-1	-1	1	-1	1	-1
1220.59988449696	1136.89085260035	14.3713165334223	744.124619979864	1.6238473008702	1203.53123087912	-1	1	1	1	-1	-1	-1	1	-1	1	1	-1	1	-1	-1	-1	1	1	-1	-1	1	1	1	1	-1	-1	-1	1	-1	-1	-1	1	1	-1	-1	-1	-1	-1	1	1	-1	1	-1	1
1257.79988175645	1136.34504255908	12.1906342510931	780.425667255142	1.60760531462821	1167.26826005626	-1	1	1	1	-1	-1	-1	1	-1	1	1	-1	1	-1	-1	-1	1	1	-1	-1	1	1	1	1	-1	-1	-1	1	-1	-1	-1	1	1	-1	-1	-1	-1	-1	1	1	-1	1	-1	1
1230.7189828217	1133.97515359605	14.1037148446884	744.687476317936	1.61911435345558	1182.98228470633	1	-1	-1	-1	1	1	1	-1	1	-1	-1	1	-1	1	1	1	-1	-1	1	1	-1	-1	-1	-1	1	-1	-1	1	-1	-1	-1	1	1	-1	-1	-1	-1	-1	1	1	-1	1	-1	1
1256.03740316566	1134.75493555083	13.7693418240866	753.467178269788	1.64628674093006	1144.43788721698	1	-1	-1	-1	1	1	1	-1	1	-1	-1	1	-1	1	1	1	-1	-1	1	1	-1	-1	-1	-1	1	1	1	-1	1	1	1	-1	1	-1	-1	-1	-1	-1	1	1	-1	1	-1	1
1040.85048235894	1087.37258739555	19.3552803150839	720.070452926226	1.62448654801831	1149.96089138034	-1	1	1	1	1	1	1	-1	1	-1	-1	1	-1	1	1	1	-1	-1	1	1	-1	-1	-1	-1	1	1	1	-1	1	1	1	1	1	-1	-1	-1	-1	-1	1	1	-1	1	-1	1
1218.1445924957	1126.43226022858	14.6165335497873	784.887432903799	1.59416662452007	1190.52219892652	-1	1	1	1	-1	-1	-1	1	-1	1	1	-1	1	-1	-1	-1	1	1	-1	-1	1	1	1	1	-1	-1	-1	1	-1	-1	-1	1	1	-1	-1	-1	-1	-1	1	1	-1	1	-1	1
1196.79231889288	1080.46292255128	14.0939546014329	748.58638562852	1.57355310063954	1155.56211278302	-1	1	1	1	-1	-1	-1	1	-1	1	1	-1	1	-1	-1	-1	1	1	-1	-1	1	1	1	1	-1	-1	-1	1	-1	-1	-1	1	1	-1	-1	-1	-1	-1	1	1	-1	-1	1	-1
1090.34276925488	1113.10275779152	17.7765727420904	748.58638562852	1.58226485836994	1237.69730871979	-1	1	1	1	-1	-1	-1	1	-1	1	1	-1	1	-1	-1	-1	1	1	-1	-1	1	1	1	1	-1	-1	-1	1	-1	-1	-1	1	1	-1	-1	-1	-1	-1	1	1	-1	1	-1	1
1169.31303379583	1074.38540314543	14.8117732668466	743.711576989273	1.5827715386885	1120.42904866353	1	-1	-1	-1	-1	-1	-1	1	-1	1	1	-1	1	-1	-1	1	-1	-1	1	1	-1	-1	-1	-1	1	1	1	-1	1	1	1	-1	-1	1	1	1	1	1	-1	-1	1	-1	1	-1
1232.72963384706	1098.79087499869	12.9084529165068	770.068751504954	1.61328348933065	1132.13519593676	-1	1	1	1	-1	-1	-1	1	-1	1	1	-1	1	-1	-1	-1	1	1	-1	-1	-1	-1	-1	-1	1	1	1	-1	1	1	1	-1	-1	1	1	1	1	1	-1	-1	1	1	-1	1
1120.1225990867	1047.53930837587	15.6726621744263	710.888000521507	1.57923127534198	1109.47780107348	1	-1	-1	-1	1	1	1	-1	1	-1	-1	1	-1	1	1	1	-1	-1	1	1	-1	-1	-1	-1	1	1	1	-1	1	1	1	-1	-1	1	1	1	1	1	-1	-1	1	-1	1	-1
1126.60310329572	1061.77762871031	15.6726621744263	719.574332744858	1.57923127534198	1132.73173994374	1	-1	-1	-1	1	1	1	-1	1	-1	-1	1	-1	1	1	1	-1	-1	1	1	-1	-1	-1	-1	1	1	1	-1	1	1	1	-1	-1	1	1	1	1	1	-1	-1	1	-1	1	-1
1195.26594634882	1079.37819884458	14.0939546014329	746.532821730212	1.57355310063954	1155.56211278302	-1	1	1	1	-1	-1	-1	1	-1	1	1	-1	1	-1	-1	-1	1	1	-1	-1	1	1	1	1	-1	-1	-1	1	-1	-1	-1	1	1	-1	-1	-1	-1	-1	-1	-1	1	-1	1	-1
1092.19402847421	953.435540153039	8.17364308983374	782.533965824797	1.59306269277289	1053.41133336986	-1	1	1	1	-1	-1	-1	1	-1	1	1	-1	1	-1	-1	-1	1	1	-1	-1	1	1	1	1	-1	-1	-1	1	1	1	1	-1	-1	1	1	1	1	1	-1	-1	1	-1	1	-1
1126.60310329572	1061.77762871031	15.6726621744263	719.574332744858	1.57923127534198	1132.73173994374	1	-1	-1	-1	1	1	1	-1	1	-1	-1	1	-1	1	1	1	-1	-1	1	1	-1	-1	-1	-1	1	1	1	-1	1	1	1	-1	-1	1	1	1	1	1	-1	-1	1	-1	1	-1
1183.09034313533	1060.65602835221	10.086723683429	764.261809062794	1.60457173160025	1085.55663015048	1	-1	-1	-1	1	1	1	-1	1	-1	-1	1	-1	1	1	1	-1	-1	1	1	-1	-1	-1	-1	1	1	1	-1	1	1	1	-1	-1	1	1	1	1	1	-1	-1	1	-1	1	-1
953.659010638397	1071.31164385189	21.0024075179397	735.821268127985	1.59731416054383	1226.74606112973	-1	1	1	1	-1	-1	-1	1	-1	1	1	-1	1	1	1	1	-1	-1	1	1	-1	-1	-1	-1	1	1	1	1	-1	-1	-1	1	1	-1	-1	-1	-1	-1	1	1	-1	1	-1	1
1203.0044451018	1076.80303681921	13.7595815808311	755.312523682064	1.57923127534198	1120.42904866353	-1	1	1	1	-1	-1	-1	1	-1	1	1	-1	1	-1	-1	-1	1	1	-1	-1	1	-1	-1	-1	1	1	1	-1	1	1	1	-1	-1	1	1	1	1	1	-1	-1	1	-1	1	-1
1204.05130291024	1124.69617497158	15.0163004227944	744.124619979864	1.61801643674528	1175.57596293718	-1	1	1	1	-1	-1	-1	1	-1	1	1	-1	1	-1	-1	-1	1	1	-1	-1	1	1	1	1	-1	-1	-1	1	-1	1	1	-1	-1	1	1	1	-1	-1	1	1	-1	1	-1	1
1014.27464815504	1073.75330027038	19.3552803150839	717.466034175203	1.58794303307238	1211.45560251065	1	-1	-1	-1	1	1	1	-1	1	-1	-1	1	-1	1	1	1	-1	-1	1	1	-1	-1	-1	-1	1	1	1	-1	1	1	1	-1	-1	1	-1	1	-1	-1	1	1	-1	1	-1	1
1234.16168640685	1134.4756026382	14.1037148446884	761.770530121668	1.60760531462821	1179.57095133647	1	-1	-1	-1	1	1	1	-1	1	-1	-1	1	-1	1	1	1	-1	-1	1	1	1	1	1	1	-1	-1	-1	1	-1	-1	-1	1	1	-1	-1	-1	-1	-1	1	1	-1	1	-1	1
1126.60310329572	1061.77762871031	15.6726621744263	719.574332744858	1.57923127534198	1132.73173994374	1	-1	-1	-1	1	1	1	-1	1	-1	-1	1	-1	1	1	1	-1	-1	1	1	-1	-1	-1	-1	1	1	1	-1	1	1	1	-1	-1	1	1	1	1	1	-1	-1	1	-1	1	-1
1126.60310329572	1061.77762871031	15.6726621744263	719.574332744858	1.57923127534198	1132.73173994374	1	-1	-1	-1	1	1	1	-1	1	-1	-1	1	-1	1	1	1	-1	-1	1	1	-1	-1	-1	-1	1	1	1	-1	1	1	1	-1	-1	1	1	1	1	1	-1	-1	1	-1	1	-1
1173.77590512586	1053.28924641658	10.086723683429	755.875380020136	1.60103146825373	1085.55663015048	1	-1	-1	-1	1	1	1	-1	1	-1	-1	1	-1	1	1	1	-1	-1	1	1	-1	-1	-1	-1	1	1	1	-1	1	1	1	-1	-1	1	1	1	1	1	-1	-1	1	-1	1	-1
1155.42787991521	1024.95684175022	9.16003919230311	755.312523682064	1.60576441566836	1120.42904866353	-1	1	1	1	-1	-1	-1	1	-1	1	1	-1	1	-1	-1	-1	1	1	-1	-1	1	1	1	1	-1	-1	1	-1	1	1	1	-1	-1	1	1	1	1	1	-1	-1	1	-1	1	-1
1123.51010139321	1040.92070273453	15.6726621744263	715.412470276895	1.57923127534198	1093.05743575102	1	-1	-1	-1	1	1	1	-1	1	-1	-1	1	-1	1	1	1	-1	-1	1	1	-1	-1	-1	-1	1	1	1	-1	1	1	1	-1	-1	1	1	1	1	1	-1	-1	1	-1	1	-1
1145.12014998815	1004.66292845085	9.22583477584923	772.122315403263	1.57642797920813	1090.48309030686	-1	1	1	1	-1	-1	-1	1	-1	1	1	-1	1	-1	-1	-1	1	1	-1	-1	-1	-1	-1	-1	1	1	1	-1	1	1	1	-1	-1	1	1	1	1	-1	1	1	-1	1	-1	-1
1128.49814999933	1110.37931547198	16.211562350976	725.469482846391	1.58580512171646	1226.74606112973	1	-1	-1	-1	1	1	1	-1	1	-1	-1	1	-1	1	-1	-1	1	1	-1	-1	1	1	1	1	-1	-1	-1	1	-1	-1	-1	1	1	-1	-1	-1	-1	-1	1	1	-1	1	-1	1
1299.3894894936	1174.84706707452	12.1906342510931	793.273861946456	1.63574906702033	1190.52219892652	-1	1	1	1	-1	-1	-1	1	-1	1	1	-1	1	-1	-1	-1	1	1	-1	-1	1	1	1	1	-1	-1	-1	1	-1	-1	-1	1	1	-1	-1	-1	-1	-1	1	1	-1	1	-1	1
1257.79988175645	1136.34504255908	12.1906342510931	780.425667255142	1.60760531462821	1167.26826005626	-1	1	1	1	-1	-1	-1	1	-1	1	1	-1	1	-1	-1	-1	1	1	-1	-1	1	1	1	1	-1	-1	-1	1	-1	-1	-1	1	1	-1	-1	-1	-1	-1	1	1	-1	1	-1	1
1203.98035926929	1065.82028754308	12.5126229821232	755.875380020136	1.60103146825373	1085.55663015048	1	-1	-1	-1	1	1	1	-1	1	-1	-1	1	-1	1	1	1	-1	-1	1	1	-1	-1	-1	-1	1	1	1	-1	1	1	1	-1	-1	1	1	1	1	1	-1	-1	1	-1	1	-1
1176.31696490836	1046.2335675275	10.086723683429	755.575476839443	1.60457173160025	1065.71402465007	1	-1	-1	-1	1	1	1	-1	1	-1	-1	1	-1	1	1	1	-1	-1	1	1	-1	-1	-1	-1	1	1	1	-1	1	1	1	-1	-1	1	1	1	1	1	-1	-1	1	-1	1	-1
1087.64434252994	1103.61042146959	17.7765727420904	744.424523160557	1.58226485836994	1234.28597534993	-1	1	1	1	-1	-1	-1	1	-1	1	1	-1	1	-1	-1	-1	1	1	-1	-1	1	1	1	1	-1	-1	-1	1	-1	-1	-1	1	1	-1	-1	-1	-1	-1	1	1	-1	1	-1	1
1014.08685468777	1073.59999349067	19.3552803150839	717.16613099451	1.58794303307238	1191.61299701024	1	-1	-1	-1	1	1	1	-1	1	-1	-1	1	-1	1	1	1	-1	-1	1	1	-1	-1	-1	-1	1	1	1	-1	1	1	1	-1	-1	1	1	1	-1	-1	1	1	-1	1	-1	1
1183.09034313533	1060.65602835221	10.086723683429	764.261809062794	1.60457173160025	1085.55663015048	1	-1	-1	-1	1	1	1	-1	1	-1	-1	1	-1	1	1	1	-1	-1	1	1	-1	-1	-1	-1	1	1	1	-1	1	1	1	-1	-1	1	1	1	1	1	-1	-1	1	-1	1	-1
1006.81161087648	1071.13383326169	19.9502158319242	744.124619979864	1.58580512171646	1214.44336984952	-1	1	1	1	-1	-1	-1	1	-1	1	1	-1	1	-1	-1	-1	1	1	-1	-1	1	1	1	1	-1	-1	-1	1	-1	-1	-1	1	1	-1	-1	-1	-1	-1	1	1	-1	1	-1	1
1087.64434252994	1110.97039898447	17.7765727420904	744.424523160557	1.58226485836994	1237.69730871979	-1	1	1	1	-1	-1	-1	1	-1	1	1	-1	1	-1	-1	-1	1	1	-1	-1	1	1	1	1	-1	-1	-1	1	-1	-1	-1	1	1	-1	-1	-1	-1	-1	1	1	-1	1	-1	1
1189.82888609189	1067.37254521073	13.7595815808311	738.229469878332	1.57923127534198	1120.42904866353	-1	1	1	1	-1	-1	-1	1	-1	1	1	-1	1	-1	-1	-1	1	1	-1	-1	-1	-1	-1	-1	1	1	1	-1	1	1	1	-1	-1	1	1	1	1	1	-1	-1	1	-1	1	-1
1098.6666169495	958.211380895246	8.17364308983374	791.313667776649	1.59306269277289	1053.41133336986	-1	1	1	1	-1	-1	-1	1	-1	1	1	-1	1	-1	-1	-1	1	1	-1	-1	1	1	1	1	-1	-1	-1	-1	1	1	1	-1	-1	1	1	1	1	1	-1	-1	1	-1	1	-1
1090.34276925488	1113.10275779152	17.7765727420904	748.58638562852	1.58226485836994	1237.69730871979	-1	1	1	1	-1	-1	-1	1	-1	1	1	-1	1	-1	-1	-1	1	1	-1	-1	1	1	1	1	-1	-1	-1	1	-1	-1	-1	1	1	-1	-1	-1	-1	-1	1	1	-1	1	-1	1
1257.79988175645	1136.34504255908	12.1906342510931	780.425667255142	1.60760531462821	1167.26826005626	-1	1	1	1	-1	-1	-1	1	-1	1	1	-1	1	-1	-1	-1	1	1	-1	-1	1	1	1	1	-1	-1	-1	1	-1	-1	-1	1	1	-1	-1	-1	-1	-1	1	1	-1	1	-1	1
1234.16168640685	1134.4756026382	14.1037148446884	761.770530121668	1.60760531462821	1179.57095133647	1	-1	-1	-1	1	1	1	-1	1	-1	-1	1	-1	1	1	1	-1	-1	1	1	1	1	1	1	-1	-1	-1	1	-1	-1	-1	1	1	-1	-1	-1	-1	-1	1	1	-1	1	-1	1
1183.09034313533	1060.65602835221	10.086723683429	764.261809062794	1.60457173160025	1085.55663015048	1	-1	-1	-1	1	1	1	-1	1	-1	-1	1	-1	1	1	1	-1	-1	1	1	-1	-1	-1	-1	1	1	1	-1	1	1	1	-1	-1	1	1	1	1	1	-1	-1	1	-1	1	-1
1208.1078339751	1090.12780626232	13.7693418240866	751.41361437148	1.61328348933065	1098.17051720542	1	-1	-1	-1	1	1	1	-1	1	-1	-1	1	-1	1	1	1	-1	-1	1	1	-1	-1	-1	-1	1	1	1	-1	1	1	1	-1	-1	1	1	1	1	1	-1	-1	1	-1	-1	1
1262.72269576311	1133.77615173226	12.1906342510931	780.725570435835	1.60406505128169	1187.11086555667	1	1	1	1	-1	-1	-1	1	-1	1	1	-1	1	-1	-1	-1	1	1	-1	-1	1	1	1	1	-1	-1	-1	1	-1	-1	-1	1	1	-1	-1	-1	-1	-1	1	1	-1	1	-1	1
1218.1445924957	1126.43226022858	14.6165335497873	784.887432903799	1.59416662452007	1201.43433789691	-1	1	1	1	-1	-1	-1	1	-1	1	1	-1	1	-1	-1	-1	1	1	-1	-1	1	1	1	1	-1	-1	-1	1	-1	-1	-1	1	1	-1	-1	-1	-1	-1	1	1	-1	1	-1	1
1220.87894327983	1090.12780626232	13.7693418240866	751.41361437148	1.61328348933065	1103.95479691012	1	-1	-1	-1	1	1	1	-1	1	-1	-1	1	-1	1	1	1	-1	-1	1	1	-1	-1	-1	-1	1	1	1	-1	1	1	1	-1	-1	1	1	1	1	1	-1	-1	1	-1	-1	1
1257.79988175645	1136.34504255908	12.1906342510931	780.425667255142	1.60760531462821	1167.26826005626	-1	1	1	1	-1	-1	-1	1	-1	1	1	-1	1	-1	-1	-1	1	1	-1	-1	1	1	1	1	-1	-1	-1	1	-1	-1	-1	1	1	-1	-1	-1	-1	-1	1	1	-1	1	-1	1
1257.79988175645	1136.34504255908	12.1906342510931	780.425667255142	1.60760531462821	1167.26826005626	-1	1	1	1	-1	-1	-1	1	-1	1	1	-1	1	-1	-1	-1	1	1	-1	-1	1	1	1	1	-1	-1	-1	1	-1	-1	-1	1	1	-1	-1	-1	-1	-1	1	1	-1	1	-1	1
1126.60310329572	1061.77762871031	15.6726621744263	719.574332744858	1.57923127534198	1132.73173994374	1	-1	-1	-1	1	1	1	-1	1	-1	-1	1	-1	1	1	1	-1	-1	1	1	-1	-1	-1	-1	1	1	1	-1	1	1	1	-1	-1	1	1	1	1	1	-1	-1	1	-1	1	-1
1257.79988175645	1136.34504255908	12.1906342510931	780.425667255142	1.60760531462821	1167.26826005626	-1	1	1	1	-1	-1	-1	1	-1	1	1	-1	1	-1	-1	-1	1	1	-1	-1	1	1	1	1	-1	-1	-1	1	-1	-1	-1	1	1	-1	-1	-1	-1	-1	1	1	-1	1	-1	1
1006.81161087648	1071.13383326169	19.9502158319242	744.124619979864	1.58580512171646	1214.44336984952	-1	1	1	1	-1	-1	-1	1	-1	1	1	-1	1	-1	-1	-1	1	1	-1	-1	1	1	1	1	-1	-1	-1	1	-1	-1	-1	1	1	-1	-1	-1	-1	-1	1	1	-1	1	-1	1
1126.94957990423	1117.57281432156	16.9293810163897	717.16613099451	1.62952547557265	1191.61299701024	1	-1	-1	-1	1	1	1	-1	1	-1	-1	1	-1	1	1	1	-1	-1	1	1	-1	-1	-1	-1	1	1	1	-1	1	1	1	-1	-1	1	1	1	1	-1	1	1	-1	1	-1	1
1257.79988175645	1136.34504255908	12.1906342510931	780.425667255142	1.60760531462821	1167.26826005626	-1	1	1	1	-1	-1	-1	1	-1	1	1	-1	1	-1	-1	-1	1	1	-1	-1	1	1	1	1	-1	-1	-1	1	-1	-1	-1	1	1	-1	-1	-1	-1	-1	1	1	-1	1	-1	1
1183.09034313533	1060.65602835221	10.086723683429	764.261809062794	1.60457173160025	1085.55663015048	1	-1	-1	-1	1	1	1	-1	1	-1	-1	1	-1	1	1	1	-1	-1	1	1	-1	-1	-1	-1	1	1	1	-1	1	1	1	-1	-1	1	1	1	1	1	-1	-1	1	-1	1	-1
1242.27214778154	1113.14295516944	11.9300717548546	757.928943918445	1.64371784250118	1167.69182608725	1	-1	-1	-1	1	1	1	-1	1	-1	-1	1	-1	1	1	1	-1	-1	1	1	-1	-1	-1	-1	1	1	1	-1	1	1	-1	1	1	-1	-1	-1	-1	-1	1	1	-1	1	-1	1
1230.7189828217	1153.73598603782	14.1037148446884	744.687476317936	1.61911435345558	1215.83392215934	-1	-1	-1	-1	1	1	1	-1	1	-1	-1	1	-1	1	1	1	-1	-1	1	1	-1	-1	-1	-1	1	1	1	1	-1	-1	-1	1	1	-1	-1	-1	-1	-1	1	1	-1	1	-1	1
1237.42846691418	1138.83167454516	14.1037148446884	753.467178269788	1.61911435345558	1172.39315515893	1	-1	-1	-1	1	1	1	-1	1	-1	-1	1	-1	1	1	1	-1	-1	1	1	-1	-1	-1	-1	1	1	1	-1	1	1	-1	1	1	-1	-1	-1	-1	-1	1	1	-1	1	-1	1
1146.19806198896	1088.81070936362	16.313709125175	770.068751504954	1.57524131017691	1143.04733490716	-1	1	1	1	-1	-1	-1	1	-1	1	1	-1	1	-1	-1	-1	-1	-1	1	1	-1	-1	-1	-1	1	1	1	-1	1	1	1	-1	-1	1	1	1	1	1	-1	-1	-1	1	-1	1
1128.748571966	1063.36603650397	15.6726621744263	722.478654676574	1.57923127534198	1132.73173994374	-1	1	1	1	-1	-1	-1	1	1	-1	-1	1	-1	1	1	1	-1	-1	1	1	-1	-1	-1	-1	1	1	1	-1	1	1	1	-1	-1	1	1	1	1	1	-1	-1	1	-1	1	-1
1168.201163365	1054.58986810553	14.0939546014329	746.532821730212	1.54054984904013	1155.56211278302	-1	1	1	1	-1	-1	-1	1	-1	1	1	-1	1	-1	-1	-1	1	1	-1	-1	1	1	1	1	-1	-1	-1	1	-1	-1	-1	1	1	1	1	1	1	1	-1	-1	1	-1	1	-1
1156.84298095474	1141.0911995365	16.2843971270175	717.16613099451	1.63535633969757	1215.83392215934	1	-1	-1	-1	1	1	1	-1	1	-1	-1	1	-1	1	1	1	-1	-1	1	1	-1	-1	-1	-1	1	1	1	1	-1	-1	-1	1	1	-1	-1	-1	-1	-1	1	1	-1	1	-1	1
1230.08639468287	1137.62859570309	15.0698990523289	756.371500201504	1.64245085133608	1144.43788721698	-1	1	1	1	-1	1	1	-1	1	-1	-1	1	-1	1	1	1	-1	-1	1	1	-1	-1	-1	-1	1	1	1	-1	1	1	1	1	1	-1	-1	-1	-1	-1	1	1	-1	1	-1	1
1208.1078339751	1090.12780626232	13.7693418240866	751.41361437148	1.61328348933065	1098.17051720542	1	-1	-1	-1	1	1	1	-1	1	-1	-1	1	-1	1	1	1	-1	-1	1	1	-1	-1	-1	-1	1	1	1	-1	1	1	1	-1	-1	1	1	1	1	1	-1	-1	1	-1	-1	1
1257.79988175645	1136.34504255908	12.1906342510931	780.425667255142	1.60760531462821	1167.26826005626	-1	1	1	1	-1	-1	-1	1	-1	1	1	-1	1	-1	-1	-1	1	1	-1	-1	1	1	1	1	-1	-1	-1	1	-1	-1	-1	1	1	-1	-1	-1	-1	-1	1	1	-1	1	-1	1
1126.60310329572	1061.77762871031	15.6726621744263	719.574332744858	1.57923127534198	1132.73173994374	1	-1	-1	-1	1	1	1	-1	1	-1	-1	1	-1	1	1	1	-1	-1	1	1	-1	-1	-1	-1	1	1	1	-1	1	1	1	-1	-1	1	1	1	1	1	-1	-1	1	-1	1	-1
1126.60310329572	1061.77762871031	15.6726621744263	719.574332744858	1.57923127534198	1132.73173994374	1	-1	-1	-1	1	1	1	-1	1	-1	-1	1	-1	1	1	1	-1	-1	1	1	-1	-1	-1	-1	1	1	1	-1	1	1	1	-1	-1	1	1	1	1	1	-1	-1	1	-1	1	-1
1159.80328998275	1048.56464013669	12.7933973731905	746.532821730212	1.54438573863411	1155.56211278302	-1	1	1	1	-1	-1	-1	1	-1	1	1	-1	1	-1	-1	-1	1	1	-1	-1	1	1	1	1	-1	-1	-1	1	-1	-1	-1	-1	-1	1	1	1	1	1	-1	-1	1	-1	1	-1
1156.95449290987	1091.51976341242	15.5958904597613	772.039238212484	1.56602287212795	1178.18039902665	-1	1	1	1	-1	-1	-1	1	-1	1	1	-1	1	-1	-1	-1	1	1	-1	-1	1	1	1	1	-1	-1	-1	1	-1	-1	-1	1	1	-1	-1	-1	-1	-1	1	1	-1	1	-1	1
1268.00446315827	1138.12050728683	13.1568184587336	780.425667255142	1.63094181250872	1132.13519593676	-1	1	1	1	-1	-1	-1	1	-1	1	1	-1	1	-1	-1	-1	1	1	-1	-1	1	1	1	1	-1	-1	-1	-1	1	1	1	1	1	-1	-1	-1	-1	-1	1	1	-1	1	-1	1
1263.16755518085	1137.45050428882	12.1906342510931	744.124619979864	1.6238473008702	1203.53123087912	-1	1	1	1	-1	-1	-1	1	-1	1	1	-1	1	-1	-1	-1	1	1	-1	-1	1	1	1	1	-1	-1	-1	1	-1	-1	-1	1	1	-1	-1	-1	-1	-1	1	1	-1	1	-1	1
1126.60310329572	1061.77762871031	15.6726621744263	719.574332744858	1.57923127534198	1132.73173994374	1	-1	-1	-1	1	1	1	-1	1	-1	-1	1	-1	1	1	1	-1	-1	1	1	-1	-1	-1	-1	1	1	1	-1	1	1	1	-1	-1	1	1	1	1	1	-1	-1	1	-1	1	-1
1126.60310329572	1061.77762871031	15.6726621744263	719.574332744858	1.57923127534198	1132.73173994374	1	-1	-1	-1	1	1	1	-1	1	-1	-1	1	-1	1	1	1	-1	-1	1	1	-1	-1	-1	-1	1	1	1	-1	1	1	1	-1	-1	1	1	1	1	1	-1	-1	1	-1	1	-1
1111.25419279631	1048.49614563658	15.6726621744263	710.794630793006	1.56772223651461	1132.73173994374	1	-1	-1	-1	1	1	1	-1	1	-1	-1	1	-1	1	1	1	-1	-1	1	1	-1	1	1	1	-1	-1	-1	-1	1	1	1	-1	-1	1	1	1	1	1	-1	-1	1	-1	1	-1
1234.16168640685	1134.4756026382	14.1037148446884	761.770530121668	1.60760531462821	1179.57095133647	1	-1	-1	-1	1	1	1	-1	1	-1	-1	1	-1	1	1	1	-1	-1	1	1	-1	1	1	1	-1	-1	-1	1	-1	-1	-1	1	1	-1	-1	-1	-1	-1	1	1	-1	1	-1	1
1189.19045818136	1065.89063089027	11.5464387744827	764.178731872015	1.58952242942636	1120.68969426997	1	-1	-1	-1	1	1	1	-1	1	-1	-1	1	-1	1	1	1	-1	-1	1	1	1	1	1	1	-1	-1	-1	1	-1	-1	-1	-1	-1	1	1	1	1	1	-1	-1	1	-1	1	-1
1257.79988175645	1136.34504255908	12.1906342510931	780.425667255142	1.60760531462821	1167.26826005626	-1	1	1	1	-1	-1	-1	1	-1	1	1	-1	1	-1	-1	-1	1	1	-1	-1	1	1	1	1	-1	-1	-1	1	-1	-1	-1	1	1	-1	-1	-1	-1	-1	1	1	-1	1	-1	1
1257.79988175645	1136.34504255908	12.1906342510931	780.425667255142	1.60760531462821	1167.26826005626	-1	1	1	1	-1	-1	-1	1	-1	1	1	-1	1	-1	-1	-1	1	1	-1	-1	1	1	1	1	-1	-1	-1	1	-1	-1	-1	1	1	-1	-1	-1	-1	-1	1	1	-1	1	-1	1
1120.05241632291	1066.38711055261	15.6726621744263	710.794630793006	1.57923127534198	1167.86480406324	1	-1	-1	-1	1	1	1	-1	1	-1	-1	1	-1	1	1	1	-1	-1	1	1	-1	-1	1	1	-1	-1	-1	1	-1	-1	-1	-1	-1	1	1	1	1	1	-1	-1	1	-1	1	-1
1191.4387247734	1076.65455648638	14.0939546014329	741.414624982594	1.57355310063954	1155.56211278302	-1	1	1	1	-1	-1	-1	1	-1	1	1	-1	1	-1	-1	-1	1	1	-1	-1	1	1	1	1	-1	-1	-1	1	-1	-1	-1	1	1	-1	-1	-1	-1	-1	1	1	1	-1	1	-1
1237.42846691418	1138.83167454516	14.1037148446884	753.467178269788	1.61911435345558	1172.39315515893	-1	1	1	-1	1	1	1	-1	1	-1	-1	1	-1	1	1	1	-1	-1	1	1	-1	-1	-1	-1	1	1	1	-1	1	1	-1	1	1	-1	-1	-1	-1	-1	1	1	-1	1	-1	1
1126.60310329572	1061.77762871031	15.6726621744263	719.574332744858	1.57923127534198	1132.73173994374	1	-1	-1	-1	1	1	1	-1	1	-1	-1	1	-1	1	1	1	-1	-1	1	1	-1	-1	-1	-1	1	1	1	-1	1	1	1	-1	-1	1	1	1	1	1	-1	-1	1	-1	1	-1
1257.79988175645	1136.34504255908	12.1906342510931	780.425667255142	1.60760531462821	1167.26826005626	-1	1	1	1	-1	-1	-1	1	-1	1	1	-1	1	-1	-1	-1	1	1	-1	-1	1	1	1	1	-1	-1	-1	1	-1	-1	-1	1	1	-1	-1	-1	-1	-1	1	1	-1	1	-1	1
1150.22878335752	1135.97718183566	16.2843971270175	708.386429042658	1.63535633969757	1215.83392215934	1	-1	-1	-1	1	1	1	-1	1	-1	-1	1	-1	1	1	1	-1	-1	1	1	-1	-1	1	1	-1	-1	-1	1	-1	-1	-1	1	1	-1	-1	-1	-1	-1	1	1	-1	1	-1	1
1137.034826463	1045.83790502523	14.8117732668466	734.067607410369	1.55108752294986	1117.01771529367	-1	1	1	1	-1	-1	-1	1	-1	1	1	-1	1	-1	-1	1	-1	-1	1	1	-1	-1	-1	-1	1	1	1	-1	1	1	1	-1	-1	1	1	1	1	1	-1	-1	1	-1	1	-1
1208.57182860495	1090.25933633326	13.2467628757321	719.574332744858	1.61727345449572	1121.81960097335	1	-1	-1	-1	1	1	1	-1	1	-1	-1	1	-1	1	1	1	-1	-1	1	1	-1	-1	-1	-1	1	1	1	-1	1	1	1	-1	-1	1	1	1	1	1	-1	-1	1	-1	1	-1
1035.16794222807	897.006343334894	7.20745888219321	782.533965824797	1.56972619489238	1088.54439748935	-1	1	1	1	-1	-1	-1	1	-1	1	1	-1	1	-1	-1	-1	1	1	-1	-1	1	1	1	1	-1	-1	-1	1	-1	-1	-1	-1	-1	1	1	1	1	1	-1	-1	1	-1	1	-1
1126.60310329572	1061.77762871031	15.6726621744263	719.574332744858	1.57923127534198	1132.73173994374	1	-1	-1	-1	1	1	1	-1	1	-1	-1	1	-1	1	1	1	-1	-1	1	1	-1	-1	-1	-1	1	1	1	-1	1	1	1	-1	-1	1	1	1	1	1	-1	-1	1	-1	1	-1
1151.03271405498	1023.98038365296	10.086723683429	751.41361437148	1.57642797920813	1062.30269128021	1	-1	-1	-1	1	1	1	-1	1	-1	-1	1	-1	1	1	1	-1	-1	1	1	-1	-1	-1	-1	1	1	1	-1	1	1	1	-1	-1	1	1	1	1	1	-1	-1	1	-1	1	-1
1203.0044451018	1076.80303681921	13.7595815808311	755.312523682064	1.57923127534198	1120.42904866353	-1	1	1	1	-1	-1	-1	1	-1	1	1	-1	1	-1	-1	-1	1	1	-1	-1	1	1	-1	-1	1	1	1	-1	1	1	1	-1	-1	1	1	1	1	1	-1	-1	1	-1	1	-1
1126.60310329572	1043.17131193483	15.6726621744263	719.574332744858	1.57923127534198	1096.46876912088	1	-1	-1	-1	1	1	1	-1	1	-1	-1	1	-1	1	1	1	-1	-1	1	1	-1	-1	-1	-1	1	1	1	-1	1	1	1	-1	-1	1	1	1	1	1	-1	-1	1	-1	1	-1
1093.80958112734	973.677521008901	8.50801611043553	791.220298048148	1.5658903052984	1108.38700298976	-1	1	1	1	-1	-1	-1	1	-1	1	1	-1	1	-1	-1	-1	1	1	-1	-1	1	1	1	1	-1	-1	-1	1	-1	-1	-1	1	-1	1	1	1	1	1	-1	-1	1	-1	1	-1
1223.32618558162	1131.96138503647	14.6165335497873	780.725570435835	1.60406505128169	1187.11086555667	-1	1	1	1	-1	-1	-1	1	-1	1	1	-1	1	-1	-1	-1	1	1	-1	-1	1	1	1	1	-1	-1	-1	1	-1	-1	-1	1	1	-1	-1	-1	-1	-1	1	1	-1	1	-1	1
1250.40280136516	1126.46474367273	11.8562612304913	789.205369206994	1.61801643674528	1168.39816675964	-1	1	1	1	-1	-1	-1	1	-1	1	1	-1	1	-1	-1	-1	1	1	-1	-1	1	1	1	1	-1	1	1	-1	1	1	1	-1	-1	1	1	1	1	1	1	1	-1	1	-1	1
1126.60310329572	1061.77762871031	15.6726621744263	719.574332744858	1.57923127534198	1132.73173994374	1	-1	-1	-1	1	1	1	-1	1	-1	-1	1	-1	1	1	1	-1	-1	1	1	-1	-1	-1	-1	1	1	1	-1	1	1	1	-1	-1	1	1	1	1	1	-1	-1	1	-1	1	-1
1286.98046910608	1145.53840851033	11.8562612304913	789.205369206994	1.67185624760788	1132.13519593676	-1	1	1	1	-1	-1	-1	1	-1	1	1	-1	1	-1	-1	-1	1	1	-1	-1	1	1	-1	-1	1	1	1	-1	1	1	1	1	1	-1	-1	-1	-1	-1	1	1	-1	1	-1	1
1203.98035926929	1065.82028754308	12.5126229821232	755.875380020136	1.60103146825373	1085.55663015048	1	-1	-1	-1	1	1	1	-1	1	-1	-1	1	-1	1	1	1	-1	-1	1	1	-1	-1	-1	-1	1	1	1	-1	1	1	1	-1	-1	1	1	1	1	1	-1	-1	1	-1	1	-1
1151.03271405498	1023.98038365296	10.086723683429	751.41361437148	1.57642797920813	1062.30269128021	1	-1	-1	-1	1	1	1	-1	1	-1	-1	1	-1	1	1	1	-1	-1	1	1	-1	-1	-1	-1	1	1	1	-1	1	1	1	-1	-1	1	1	1	1	1	-1	-1	1	-1	1	-1
1292.3055007982	1158.43817284078	12.1906342510931	780.425667255142	1.6238473008702	1203.53123087912	-1	1	1	1	-1	-1	-1	1	-1	1	1	-1	1	-1	-1	-1	1	1	-1	-1	1	1	1	1	-1	-1	-1	1	-1	-1	-1	1	1	-1	-1	-1	-1	-1	1	1	-1	1	-1	1
1024.32945508556	895.618022917744	7.91308059359526	755.875380020136	1.60103146825373	1085.55663015048	1	-1	-1	-1	1	1	1	-1	1	-1	-1	1	-1	1	1	1	-1	-1	1	1	-1	-1	-1	-1	1	1	1	-1	1	1	1	-1	-1	1	1	1	1	1	-1	-1	1	-1	1	-1
1278.28704308421	1145.77512265315	12.1906342510931	780.425667255142	1.60760531462821	1203.53123087912	-1	1	1	1	-1	-1	-1	1	-1	1	1	-1	1	-1	-1	-1	1	1	-1	-1	1	1	1	1	-1	-1	-1	1	-1	-1	-1	1	1	-1	-1	-1	-1	-1	1	1	-1	1	-1	1
1126.60310329572	1061.77762871031	15.6726621744263	719.574332744858	1.57923127534198	1132.73173994374	1	-1	-1	-1	1	1	1	-1	1	-1	-1	1	-1	1	1	1	-1	-1	1	1	-1	-1	-1	-1	1	1	1	-1	1	1	1	-1	-1	1	1	1	1	1	-1	-1	1	-1	1	-1
1162.41324758683	1068.80819201584	14.8117732668466	738.229469878332	1.57923127534198	1120.42904866353	-1	1	1	1	-1	-1	-1	1	-1	1	1	-1	1	-1	-1	-1	-1	-1	1	1	-1	-1	-1	-1	1	1	1	-1	1	1	1	-1	-1	1	1	1	1	1	-1	-1	1	-1	1	-1
1087.64434252994	1103.61042146959	17.7765727420904	744.424523160557	1.58226485836994	1214.44336984952	-1	1	1	1	-1	-1	-1	1	-1	1	1	-1	1	-1	-1	-1	1	1	-1	-1	1	1	1	1	-1	-1	-1	1	-1	-1	-1	1	1	-1	-1	-1	-1	-1	1	1	-1	1	-1	1
1126.60310329572	1061.77762871031	15.6726621744263	719.574332744858	1.57923127534198	1132.73173994374	1	-1	-1	-1	1	1	1	-1	1	-1	-1	1	-1	1	1	1	-1	-1	1	1	-1	-1	-1	-1	1	1	1	-1	1	1	1	-1	-1	1	1	1	1	1	-1	-1	1	-1	1	-1
1126.60310329572	1061.77762871031	15.6726621744263	719.574332744858	1.57923127534198	1132.73173994374	1	-1	-1	-1	1	1	1	-1	1	-1	-1	1	-1	1	1	1	-1	-1	1	1	-1	-1	-1	-1	1	1	1	-1	1	1	1	-1	-1	1	1	1	1	1	-1	-1	1	-1	1	-1
1126.60310329572	1061.77762871031	15.6726621744263	719.574332744858	1.57923127534198	1132.73173994374	1	-1	-1	-1	1	1	1	-1	1	-1	-1	1	-1	1	1	1	-1	-1	1	1	-1	-1	-1	-1	1	1	1	-1	1	1	1	-1	-1	1	1	1	1	1	-1	-1	1	-1	1	-1
1259.50710962523	1133.42529545636	13.0515231586729	761.770530121668	1.60760531462821	1179.57095133647	1	-1	-1	-1	1	1	1	-1	1	-1	-1	1	-1	1	1	1	1	1	-1	-1	1	1	1	1	-1	-1	-1	1	-1	-1	-1	1	1	-1	-1	-1	-1	-1	1	1	-1	1	-1	1
1061.89318111501	1093.50967837863	18.6374616496702	741.520201228841	1.58226485836994	1234.28597534993	1	-1	-1	-1	1	1	1	-1	1	1	1	-1	1	-1	-1	-1	1	1	-1	-1	1	1	1	1	-1	-1	-1	1	-1	-1	-1	1	1	-1	-1	-1	-1	-1	1	1	-1	1	-1	1
1126.60310329572	1061.77762871031	15.6726621744263	719.574332744858	1.57923127534198	1132.73173994374	1	-1	-1	-1	1	1	1	-1	1	-1	-1	1	-1	1	1	1	-1	-1	1	1	-1	-1	-1	-1	1	1	1	-1	1	1	1	-1	-1	1	1	1	1	1	-1	-1	1	-1	1	-1
1179.60621404301	1120.76499586856	15.6726621744263	730.014325685825	1.63780403361921	1173.21483025061	1	-1	-1	-1	1	1	1	-1	1	-1	-1	1	-1	1	1	1	-1	-1	1	1	-1	-1	-1	-1	1	1	1	-1	1	1	1	1	1	-1	-1	-1	-1	-1	1	1	-1	1	-1	-1
1220.87894327983	1090.12780626232	13.7693418240866	751.41361437148	1.61328348933065	1103.95479691012	-1	1	1	-1	1	1	1	-1	1	-1	-1	1	-1	1	1	1	-1	-1	1	1	-1	-1	-1	-1	1	1	1	-1	1	1	1	-1	-1	1	1	1	1	1	-1	-1	1	-1	-1	1
1194.82673811141	1095.57092941068	14.6165335497873	780.425667255142	1.56956313547447	1178.18039902665	-1	1	1	1	-1	-1	-1	1	-1	1	1	-1	1	-1	-1	-1	1	1	-1	-1	1	1	1	1	-1	-1	-1	1	-1	-1	-1	1	1	-1	-1	-1	-1	-1	1	1	-1	1	-1	1
1126.60310329572	1061.77762871031	15.6726621744263	719.574332744858	1.57923127534198	1132.73173994374	1	-1	-1	-1	1	1	1	-1	1	-1	-1	1	-1	1	1	1	-1	-1	1	1	-1	-1	-1	-1	1	1	1	-1	1	1	1	-1	-1	1	1	1	1	1	-1	-1	1	-1	1	-1
1176.31696490836	1046.2335675275	10.086723683429	755.575476839443	1.60457173160025	1065.71402465007	1	-1	-1	-1	1	1	1	-1	1	-1	-1	1	-1	1	1	1	-1	-1	1	1	-1	-1	-1	-1	1	1	1	-1	1	1	1	-1	-1	1	1	1	1	1	-1	-1	1	-1	1	-1
1155.56682305583	1023.89953833342	9.22583477584923	771.626195221894	1.60457173160025	1073.25393887027	1	-1	-1	-1	1	1	-1	1	-1	1	1	-1	1	-1	-1	-1	-1	-1	1	1	-1	-1	-1	-1	1	1	1	-1	1	1	1	-1	-1	1	1	1	1	1	-1	-1	1	-1	1	-1
1193.55882201195	1068.24273193322	13.7595815808311	755.312523682064	1.56772223651461	1120.42904866353	-1	1	1	1	-1	-1	-1	1	-1	1	1	-1	1	-1	-1	-1	1	1	-1	-1	1	1	1	1	-1	-1	-1	-1	1	1	1	-1	-1	1	1	1	1	1	-1	-1	1	-1	1	-1
1204.76424023142	1079.33374376594	12.1945711897166	736.65738654859	1.60576441566836	1121.81960097335	1	-1	-1	-1	1	1	1	-1	1	-1	-1	1	-1	1	1	1	-1	-1	-1	-1	1	1	1	-1	1	1	1	-1	1	1	1	-1	-1	1	1	1	1	1	-1	-1	1	-1	1	-1
1034.80066871359	1088.01684460599	19.3552803150839	719.574332744858	1.6160867854645	1174.38384557365	1	-1	-1	-1	1	1	1	-1	1	-1	-1	1	-1	1	1	1	-1	-1	1	1	-1	-1	-1	-1	1	1	1	-1	1	1	1	-1	-1	1	1	1	1	1	-1	-1	1	-1	1	1
1257.79988175645	1136.34504255908	12.1906342510931	780.425667255142	1.60760531462821	1167.26826005626	-1	1	1	1	-1	-1	-1	1	-1	1	1	-1	1	-1	-1	-1	1	1	-1	-1	1	1	1	1	-1	-1	-1	1	-1	-1	-1	1	1	-1	-1	-1	-1	-1	1	1	-1	1	-1	1
1160.23496702824	1076.29007720889	14.8117732668466	735.325147946616	1.57923127534198	1132.73173994374	-1	1	1	-1	1	1	1	-1	-1	1	1	-1	1	1	1	1	-1	-1	1	1	-1	-1	-1	-1	1	1	1	-1	1	1	1	-1	-1	1	1	1	1	1	-1	-1	1	-1	1	-1
1098.6666169495	958.211380895246	8.17364308983374	791.313667776649	1.59306269277289	1050	-1	1	1	1	-1	-1	-1	1	-1	1	1	-1	1	-1	-1	-1	1	1	-1	-1	1	1	1	1	1	1	1	-1	1	1	1	-1	-1	1	1	1	1	1	-1	-1	1	-1	1	-1
1121.11228614664	980.928632743565	8.17364308983374	800	1.60457173160025	1073.25393887027	-1	1	1	1	-1	-1	-1	1	-1	1	1	-1	1	-1	-1	-1	1	1	-1	-1	1	-1	-1	-1	1	1	1	-1	1	1	1	-1	-1	1	1	1	1	1	-1	-1	1	-1	1	-1
1164.92111173806	1104.98327717633	15.3506734433962	744.124619979864	1.58580512171646	1214.44336984952	-1	1	1	1	-1	-1	-1	1	-1	1	1	-1	1	-1	-1	-1	1	1	-1	-1	1	1	1	1	-1	-1	-1	1	-1	-1	-1	1	1	-1	-1	-1	-1	-1	1	1	-1	1	-1	1
1126.60310329572	1061.77762871031	15.6726621744263	719.574332744858	1.57923127534198	1132.73173994374	1	-1	-1	-1	1	1	1	-1	1	-1	-1	1	-1	1	1	1	-1	-1	1	1	-1	-1	-1	-1	1	1	1	-1	1	1	1	-1	-1	1	1	1	1	1	-1	-1	1	-1	1	-1
1074.82422284036	1093.53148661313	18.4004576114721	761.770530121668	1.56956313547447	1190.48309030687	1	-1	-1	-1	1	1	1	-1	1	-1	-1	1	-1	1	1	1	-1	-1	1	1	-1	1	1	1	-1	-1	-1	1	-1	-1	-1	1	1	-1	-1	-1	-1	-1	1	1	-1	1	-1	1
1087.64434252994	1110.97039898447	17.7765727420904	744.424523160557	1.58226485836994	1237.69730871979	-1	1	1	1	-1	-1	-1	1	-1	1	1	-1	1	-1	-1	-1	1	1	-1	-1	1	1	1	1	-1	-1	-1	1	-1	-1	-1	1	1	-1	-1	-1	-1	-1	1	1	-1	1	-1	1
1159.80328998275	1048.56464013669	12.7933973731905	746.532821730212	1.54438573863411	1155.56211278302	-1	1	1	1	-1	-1	-1	1	-1	1	1	-1	1	-1	-1	-1	1	1	-1	-1	1	1	1	1	-1	-1	-1	1	-1	-1	-1	-1	-1	1	1	1	1	1	-1	-1	1	-1	1	-1
1126.60310329572	1061.77762871031	15.6726621744263	719.574332744858	1.57923127534198	1132.73173994374	1	-1	-1	-1	1	1	1	-1	1	-1	-1	1	-1	1	1	1	-1	-1	1	1	-1	-1	-1	-1	1	1	1	-1	1	1	1	-1	-1	1	1	1	1	1	-1	-1	1	-1	1	-1
1087.64434252994	1103.61042146959	17.7765727420904	744.424523160557	1.58226485836994	1234.28597534993	-1	1	1	1	-1	-1	-1	1	-1	1	1	-1	1	-1	-1	-1	1	1	-1	-1	1	1	1	1	-1	-1	-1	1	-1	-1	-1	1	1	-1	-1	-1	-1	-1	1	1	-1	1	-1	1
1162.41324758683	1068.80819201584	14.8117732668466	738.229469878332	1.57923127534198	1120.42904866353	-1	1	1	1	-1	-1	-1	1	-1	1	1	-1	1	-1	-1	-1	1	1	1	1	-1	-1	-1	-1	1	1	1	-1	1	1	1	-1	-1	1	1	1	1	1	-1	-1	1	-1	1	-1
1150.47276210767	1069.11313557131	14.8117732668466	722.478654676574	1.57923127534198	1132.73173994374	-1	1	1	1	-1	-1	-1	1	1	-1	-1	1	-1	1	1	1	-1	-1	1	1	-1	-1	-1	-1	1	1	1	-1	1	1	1	-1	-1	1	1	1	1	1	-1	-1	1	-1	1	-1
1087.33448010028	958.54724362132	8.50801611043553	782.533965824797	1.5658903052984	1088.54439748935	-1	1	1	1	-1	-1	-1	1	-1	1	1	-1	1	-1	-1	-1	1	1	-1	-1	1	1	1	1	-1	-1	-1	1	-1	-1	-1	1	1	-1	-1	1	1	1	-1	-1	1	-1	1	-1
1252.89952356447	1133.42529545636	13.0515231586729	761.770530121668	1.60760531462821	1167.26826005626	1	-1	-1	-1	1	1	1	-1	1	-1	-1	1	-1	-1	-1	-1	1	1	-1	-1	1	1	1	1	-1	-1	-1	1	-1	-1	-1	1	1	-1	-1	-1	-1	-1	1	1	-1	1	-1	1
1257.79988175645	1136.34504255908	12.1906342510931	780.425667255142	1.60760531462821	1167.26826005626	-1	1	1	1	-1	-1	-1	1	-1	1	1	-1	1	-1	-1	-1	1	1	-1	-1	1	1	1	1	-1	-1	-1	1	-1	-1	-1	1	1	-1	-1	-1	-1	-1	1	1	-1	1	-1	1
1264.83382295665	1141.96201514766	13.0515231586729	777.521345323426	1.60760531462821	1167.26826005626	1	-1	-1	-1	1	1	1	-1	1	-1	-1	-1	1	-1	-1	-1	1	1	-1	-1	1	1	1	1	-1	-1	-1	1	-1	-1	-1	1	1	-1	-1	-1	-1	-1	1	1	-1	1	-1	1
1176.31696490836	1046.2335675275	10.086723683429	755.575476839443	1.60457173160025	1065.71402465007	1	-1	-1	-1	1	1	1	-1	1	-1	-1	1	-1	1	1	1	-1	-1	1	1	-1	-1	-1	-1	1	1	1	-1	1	1	1	-1	-1	1	1	1	1	1	-1	-1	1	-1	1	-1
1087.64434252994	1103.61042146959	17.7765727420904	744.424523160557	1.58226485836994	1234.28597534993	-1	1	1	1	-1	-1	-1	1	-1	1	1	-1	1	-1	-1	-1	1	1	-1	-1	1	1	1	1	-1	-1	-1	1	-1	-1	-1	1	1	-1	-1	-1	-1	-1	1	1	-1	1	-1	1
1002.47909141588	1077.50640062058	19.6896533356857	708.386429042658	1.59731416054383	1226.74606112973	1	-1	-1	-1	1	1	1	-1	1	-1	-1	1	-1	1	1	1	-1	-1	1	1	-1	-1	-1	1	-1	-1	-1	1	-1	-1	-1	1	1	-1	-1	-1	-1	-1	1	1	-1	1	-1	1
1147.23252798209	1035.38493048127	14.0939546014329	746.532821730212	1.51498034236231	1155.56211278302	-1	1	1	1	-1	-1	-1	1	-1	1	1	-1	1	-1	-1	-1	1	1	-1	-1	1	1	1	1	-1	-1	-1	1	-1	-1	-1	-1	-1	1	1	1	1	1	-1	-1	1	-1	1	-1
984.387578274115	1105.21167355268	20.6558375433262	721.627896643167	1.64525414746993	1214.86693588051	1	-1	-1	-1	1	1	1	-1	1	-1	-1	1	-1	1	1	1	-1	-1	1	1	-1	-1	-1	-1	1	1	1	-1	1	1	1	1	1	-1	-1	-1	-1	-1	1	1	-1	1	-1	1
1155.09002721934	1027.26694812147	10.5995423885279	782.83386900549	1.55148025027262	1091.3438740182	-1	1	1	1	-1	-1	-1	1	-1	1	1	-1	1	-1	-1	-1	1	1	-1	-1	1	1	1	1	-1	-1	-1	1	-1	1	1	-1	-1	1	1	1	1	1	-1	-1	1	-1	1	-1
1220.59988449696	1136.89085260035	14.3713165334223	744.124619979864	1.6238473008702	1203.53123087912	-1	1	1	1	-1	-1	-1	1	-1	1	1	-1	1	-1	-1	-1	1	1	-1	-1	1	1	1	1	-1	-1	-1	1	-1	-1	-1	1	1	-1	-1	-1	-1	-1	1	1	-1	1	-1	1
1266.1637159493	1145.8761750993	13.0515231586729	770.456862345019	1.60760531462821	1199.41355683688	1	-1	-1	-1	1	1	1	-1	1	-1	-1	1	-1	1	1	1	-1	-1	1	-1	1	1	1	1	-1	-1	-1	1	-1	-1	-1	1	1	-1	-1	-1	-1	-1	1	1	-1	1	-1	1
1051.8511196493	1085.52758348872	18.6374616496702	725.769386027084	1.58226485836994	1226.74606112973	1	-1	-1	-1	1	1	1	-1	1	-1	-1	1	-1	1	1	1	1	1	-1	-1	1	1	1	1	-1	-1	-1	1	-1	-1	-1	1	1	-1	-1	-1	-1	-1	1	1	-1	1	-1	1
1090.34276925488	1113.10275779152	17.7765727420904	748.58638562852	1.58226485836994	1237.69730871979	-1	1	1	1	-1	-1	-1	1	-1	1	1	-1	1	-1	-1	-1	1	1	-1	-1	1	1	1	1	-1	-1	-1	1	-1	-1	-1	1	1	-1	-1	-1	-1	-1	1	1	-1	1	-1	1
1176.55235408097	1055.81902639834	10.086723683429	755.875380020136	1.60457173160025	1085.55663015048	1	-1	-1	-1	1	1	1	-1	1	-1	-1	1	-1	1	1	1	-1	-1	1	1	-1	-1	-1	-1	1	1	1	-1	1	1	1	-1	-1	1	1	1	1	1	-1	-1	1	-1	1	-1
1101.92939937776	1038.8460320049	15.6726621744263	715.412470276895	1.55108752294986	1151.12990670338	1	-1	-1	-1	1	1	1	-1	1	-1	-1	1	-1	1	1	1	-1	-1	1	1	-1	-1	-1	-1	1	1	1	-1	1	1	1	-1	-1	1	1	1	1	1	-1	-1	1	-1	1	-1
1173.03898612408	1043.82273675638	10.086723683429	751.41361437148	1.60457173160025	1062.30269128021	1	-1	-1	-1	1	1	1	-1	1	-1	-1	1	-1	1	1	1	-1	-1	1	1	-1	-1	-1	-1	1	1	1	-1	1	1	1	-1	-1	1	1	1	1	1	-1	-1	1	-1	1	-1
1253.34276867136	1127.59294224565	12.1906342510931	764.674852053384	1.60760531462821	1179.57095133647	-1	1	1	1	-1	-1	-1	1	-1	-1	-1	1	-1	1	1	1	-1	-1	-1	-1	1	1	1	1	-1	-1	-1	1	-1	-1	-1	1	1	-1	-1	-1	-1	-1	1	1	-1	1	-1	1
1227.95373983158	1120.54835260108	14.1037148446884	753.467178269788	1.60760531462821	1144.43788721698	1	-1	-1	-1	1	1	1	-1	1	-1	-1	1	-1	1	1	1	-1	-1	1	1	-1	1	1	-1	1	1	1	-1	1	1	-1	1	1	-1	-1	-1	-1	-1	1	1	-1	1	-1	1
1257.79988175645	1136.34504255908	12.1906342510931	780.425667255142	1.60760531462821	1167.26826005626	1	-1	1	1	-1	-1	-1	1	-1	1	1	-1	1	-1	-1	-1	1	1	-1	-1	1	1	1	1	-1	-1	-1	1	-1	-1	-1	1	1	-1	-1	-1	-1	-1	1	1	-1	1	-1	1
1176.55235408097	1055.81902639834	10.086723683429	755.875380020136	1.60457173160025	1085.55663015048	1	-1	-1	-1	1	1	1	-1	1	-1	-1	1	-1	1	1	1	-1	-1	1	1	-1	-1	-1	-1	1	1	1	-1	1	1	1	-1	-1	1	1	1	1	1	-1	-1	1	-1	1	-1
1093.77380510649	1058.81484815815	16.9732194026686	719.574332744858	1.5850621394669	1132.73173994374	1	-1	-1	-1	1	1	1	-1	1	-1	-1	1	-1	1	1	1	-1	-1	1	1	-1	-1	-1	-1	1	1	1	-1	1	1	1	1	1	-1	-1	-1	1	1	-1	-1	1	-1	1	-1
1111.12779142677	1134.78716069983	17.7765727420904	748.58638562852	1.61040861076206	1237.69730871979	-1	1	1	1	-1	-1	-1	1	-1	1	1	-1	1	-1	-1	-1	1	1	-1	-1	1	1	1	1	-1	-1	-1	1	-1	-1	-1	1	1	-1	-1	-1	-1	-1	1	1	-1	1	-1	1
1087.64434252994	1103.61042146959	17.7765727420904	744.424523160557	1.58226485836994	1234.28597534993	-1	1	1	1	-1	-1	-1	1	-1	1	1	-1	1	-1	-1	-1	1	1	-1	-1	1	1	1	1	-1	-1	-1	1	-1	-1	-1	1	1	-1	-1	-1	-1	-1	1	1	-1	1	-1	1
1068.36080448729	1092.05272431131	18.4943914075042	736.121171308678	1.58794303307238	1199.15291123044	-1	1	1	1	-1	-1	-1	1	-1	1	1	-1	1	-1	-1	1	-1	-1	1	1	-1	-1	-1	-1	1	1	1	-1	1	1	1	-1	-1	1	1	1	-1	-1	1	1	-1	1	-1	1
1168.201163365	1054.58986810553	14.0939546014329	746.532821730212	1.54054984904013	1155.56211278302	-1	1	1	1	-1	-1	-1	1	-1	1	1	-1	1	-1	-1	-1	1	1	-1	-1	1	1	1	1	-1	-1	-1	1	-1	-1	-1	1	1	-1	1	1	1	1	-1	-1	1	-1	1	-1
1151.21742330601	1043.88906771063	13.7595815808311	718.016889027917	1.55108752294986	1151.12990670338	-1	1	1	1	-1	-1	-1	1	-1	-1	-1	1	-1	1	1	1	1	1	-1	-1	-1	-1	-1	-1	1	1	1	-1	1	1	1	-1	-1	1	1	1	1	1	-1	-1	1	-1	1	-1
1191.4387247734	1076.65455648638	14.0939546014329	741.414624982594	1.57355310063954	1155.56211278302	-1	1	1	1	-1	-1	-1	1	-1	1	1	-1	1	-1	-1	-1	1	1	-1	-1	1	1	1	1	-1	-1	-1	1	-1	-1	-1	1	1	-1	-1	-1	-1	-1	1	1	1	-1	1	-1
1157.89668402561	1030.99994881788	12.5126229821232	751.713517552172	1.56298928909999	1062.30269128021	-1	1	1	-1	1	1	1	-1	1	-1	-1	1	-1	1	1	1	-1	-1	1	1	-1	-1	-1	-1	1	1	1	-1	1	1	1	-1	-1	1	1	1	1	1	-1	-1	1	-1	1	-1
1151.03271405498	1023.98038365296	10.086723683429	751.41361437148	1.57642797920813	1062.30269128021	1	-1	-1	-1	1	1	1	-1	1	-1	-1	1	-1	1	1	1	-1	-1	1	1	-1	-1	-1	-1	1	1	1	-1	1	1	1	-1	-1	1	1	1	1	1	-1	-1	1	-1	1	-1
1195.00597995459	1126.84948926645	15.3506734433962	744.124619979864	1.6238473008702	1203.53123087912	-1	1	1	1	-1	-1	-1	1	-1	1	1	-1	1	-1	-1	-1	1	1	-1	-1	1	1	1	1	-1	-1	-1	1	-1	-1	-1	1	1	-1	-1	-1	-1	-1	1	1	-1	1	-1	1
1111.12779142677	1134.78716069983	17.7765727420904	748.58638562852	1.61040861076206	1237.69730871979	-1	1	1	1	-1	-1	-1	1	-1	1	1	-1	1	-1	-1	-1	1	1	-1	-1	1	1	1	1	-1	-1	-1	1	-1	-1	-1	1	1	-1	-1	-1	-1	-1	1	1	-1	1	-1	1
1176.31696490836	1046.2335675275	10.086723683429	755.575476839443	1.60457173160025	1065.71402465007	1	-1	-1	-1	1	1	1	-1	1	-1	-1	1	-1	1	1	1	-1	-1	1	1	-1	-1	-1	-1	1	1	1	-1	1	1	1	-1	-1	1	1	1	1	1	-1	-1	1	-1	1	-1
1176.55235408097	1055.81902639834	10.086723683429	755.875380020136	1.60457173160025	1085.55663015048	1	-1	-1	-1	1	1	1	-1	1	-1	-1	1	-1	1	1	1	-1	-1	1	1	-1	-1	-1	-1	1	1	1	-1	1	1	1	-1	-1	1	1	1	1	1	-1	-1	1	-1	1	-1
1143.54447681206	1014.37400152567	9.22583477584923	770.068751504954	1.57642797920813	1091.6521056299	-1	1	1	1	-1	-1	-1	1	-1	1	1	-1	1	-1	-1	1	-1	-1	1	1	-1	-1	-1	-1	1	1	1	-1	1	1	1	-1	-1	1	1	1	1	1	-1	-1	1	-1	1	-1
997.803955497664	1070.90746749485	19.6896533356857	717.083053803733	1.58226485836994	1226.74606112973	1	-1	-1	-1	1	1	1	-1	1	-1	-1	1	-1	1	1	1	-1	-1	1	1	1	1	1	1	-1	-1	-1	1	-1	-1	-1	1	1	-1	-1	-1	-1	-1	1	1	-1	1	-1	1
1141.99550188429	1002.70444520916	9.22583477584923	754.317936303195	1.60457173160025	1062.30269128021	-1	1	1	1	-1	-1	-1	1	-1	1	1	-1	1	1	1	1	-1	-1	1	1	-1	-1	-1	-1	1	1	1	-1	1	1	1	-1	-1	1	1	1	1	1	-1	-1	1	-1	1	-1
1257.79988175645	1136.34504255908	12.1906342510931	780.425667255142	1.60760531462821	1167.26826005626	-1	1	1	-1	-1	-1	-1	1	-1	1	1	-1	1	-1	-1	-1	1	1	-1	-1	1	1	1	1	-1	-1	-1	1	-1	-1	-1	1	1	-1	-1	-1	-1	-1	1	1	-1	1	-1	1
1176.31696490836	1046.2335675275	10.086723683429	755.575476839443	1.60457173160025	1065.71402465007	1	-1	-1	-1	1	1	1	-1	1	-1	-1	1	-1	1	1	1	-1	-1	1	1	-1	-1	-1	-1	1	1	1	-1	1	1	1	-1	-1	1	1	1	1	1	-1	-1	1	-1	1	-1
1126.94957990423	1100.79624166133	16.9293810163897	717.16613099451	1.62952547557265	1155.35002618738	1	-1	-1	-1	1	1	1	-1	1	-1	-1	1	-1	1	1	1	-1	-1	1	1	-1	-1	-1	-1	1	1	1	-1	1	1	1	-1	-1	1	1	1	-1	-1	1	1	-1	1	-1	1
1257.79988175645	1136.34504255908	12.1906342510931	780.425667255142	1.60760531462821	1167.26826005626	-1	1	1	1	-1	-1	-1	1	-1	1	1	-1	1	-1	-1	-1	1	1	-1	-1	1	1	1	1	-1	-1	-1	1	-1	-1	-1	1	1	-1	-1	-1	-1	-1	1	1	-1	1	-1	1
1087.64434252994	1103.61042146959	17.7765727420904	744.424523160557	1.58226485836994	1234.28597534993	-1	1	1	1	-1	-1	-1	1	-1	1	1	-1	1	-1	-1	-1	1	1	-1	-1	1	1	1	1	-1	-1	-1	1	-1	-1	-1	1	1	-1	-1	-1	-1	-1	1	1	-1	1	-1	1
1203.98035926929	1065.82028754308	12.5126229821232	755.875380020136	1.60103146825373	1085.55663015048	-1	1	-1	-1	1	1	1	-1	1	-1	-1	1	-1	1	1	1	-1	-1	1	1	-1	-1	-1	-1	1	1	1	-1	1	1	1	-1	-1	1	1	1	1	1	-1	-1	1	-1	1	-1
1126.60310329572	1061.77762871031	15.6726621744263	719.574332744858	1.57923127534198	1132.73173994374	1	-1	-1	-1	1	1	1	-1	1	-1	-1	1	-1	1	1	1	-1	-1	1	1	-1	-1	-1	-1	1	1	1	-1	1	1	1	-1	-1	1	1	1	1	1	-1	-1	1	-1	1	-1
1195.00597995459	1134.1032582976	15.3506734433962	744.124619979864	1.6238473008702	1214.44336984952	-1	1	1	1	-1	-1	-1	1	-1	1	1	-1	1	-1	-1	-1	1	1	-1	-1	1	1	1	1	-1	-1	-1	1	-1	-1	-1	1	1	-1	-1	-1	-1	-1	1	1	-1	1	-1	1
1087.44913886406	1103.45738581911	17.7765727420904	744.124619979864	1.58226485836994	1214.44336984952	-1	1	1	1	-1	-1	-1	1	-1	1	1	-1	1	-1	-1	-1	1	1	-1	-1	1	1	1	1	-1	-1	-1	1	-1	-1	-1	1	1	-1	-1	-1	-1	-1	1	1	-1	1	-1	1
1173.22765985759	1038.35584509238	12.5126229821232	755.875380020136	1.56298928909999	1096.46876912088	1	-1	-1	-1	1	1	1	-1	1	-1	-1	1	-1	1	1	1	-1	-1	1	1	-1	-1	-1	-1	1	1	1	-1	1	1	1	-1	-1	1	1	1	1	1	-1	-1	1	-1	1	-1
1087.64434252994	1096.82757468608	17.7765727420904	744.424523160557	1.58226485836994	1196.04520308988	-1	1	1	1	-1	-1	-1	1	-1	1	1	-1	1	-1	-1	-1	1	1	-1	-1	1	1	1	1	-1	-1	-1	1	-1	-1	-1	1	1	-1	-1	-1	-1	-1	1	1	-1	1	-1	1
1128.49814999933	1110.37931547198	16.211562350976	725.469482846391	1.58580512171646	1226.74606112973	1	-1	-1	-1	1	1	1	-1	1	-1	-1	1	-1	1	1	1	1	1	-1	-1	1	1	1	1	-1	-1	-1	1	-1	-1	-1	1	1	-1	-1	-1	-1	-1	1	1	-1	1	-1	1
1034.80066871359	1088.01684460599	19.3552803150839	719.574332744858	1.6160867854645	1178.60396505765	1	-1	-1	-1	1	1	1	-1	1	-1	-1	1	-1	1	1	1	-1	-1	1	1	-1	-1	-1	-1	1	1	1	-1	1	1	1	-1	-1	1	1	1	1	1	-1	-1	1	1	-1	1
1257.79988175645	1136.34504255908	12.1906342510931	780.425667255142	1.60760531462821	1167.26826005626	-1	1	1	1	-1	-1	-1	1	-1	1	1	-1	1	-1	-1	-1	1	1	-1	-1	1	1	1	1	-1	-1	-1	1	-1	-1	-1	1	1	-1	-1	-1	-1	-1	1	1	-1	1	-1	1
1168.201163365	1054.58986810553	14.0939546014329	746.532821730212	1.54054984904013	1155.56211278302	-1	1	1	1	-1	-1	-1	1	-1	1	1	-1	1	-1	-1	-1	1	1	-1	-1	1	1	1	1	-1	-1	-1	1	-1	-1	-1	1	1	-1	-1	1	1	1	-1	-1	1	-1	1	-1
1257.79988175645	1136.34504255908	12.1906342510931	780.425667255142	1.60760531462821	1167.26826005626	-1	1	1	1	-1	-1	-1	1	-1	1	1	-1	1	-1	-1	-1	1	1	-1	-1	1	1	1	1	-1	-1	-1	1	-1	-1	-1	1	1	-1	-1	-1	-1	-1	1	1	-1	1	-1	1
1230.7189828217	1133.97515359605	14.1037148446884	744.687476317936	1.61911435345558	1179.57095133647	1	-1	-1	-1	1	1	1	-1	1	-1	-1	1	-1	1	1	1	-1	-1	1	1	-1	-1	1	1	-1	-1	-1	1	-1	-1	-1	1	1	-1	-1	-1	-1	-1	1	1	-1	1	-1	1
1173.22765985759	1038.35584509238	12.5126229821232	755.875380020136	1.56298928909999	1096.46876912088	1	-1	-1	-1	1	1	1	-1	1	-1	-1	1	-1	1	1	1	-1	-1	1	1	-1	-1	-1	-1	1	1	1	-1	1	1	1	-1	-1	1	1	1	1	1	-1	-1	1	-1	1	-1
1168.64464949625	1073.32393923815	14.8117732668466	746.615898920989	1.57923127534198	1120.42904866353	-1	1	1	1	-1	-1	-1	1	-1	1	1	-1	1	-1	-1	-1	1	-1	1	1	-1	-1	-1	-1	1	1	1	-1	1	1	1	-1	-1	1	1	1	1	1	-1	-1	1	-1	1	-1
1226.32596830312	1107.49711399195	13.7693418240866	753.767081450481	1.60974322598413	1144.43788721698	1	-1	-1	-1	1	1	1	-1	1	-1	-1	1	-1	1	1	1	-1	-1	1	1	-1	-1	-1	-1	1	1	1	-1	1	1	1	-1	-1	1	1	1	1	-1	1	1	-1	1	-1	1
1126.60310329572	1061.77762871031	15.6726621744263	719.574332744858	1.57923127534198	1132.73173994374	1	-1	-1	-1	1	1	1	-1	1	-1	-1	1	-1	1	1	1	-1	-1	1	1	-1	-1	-1	-1	1	1	1	-1	1	1	1	-1	-1	1	1	1	1	1	-1	-1	1	-1	1	-1
1128.748571966	1063.36603650397	15.6726621744263	722.478654676574	1.57923127534198	1132.73173994374	-1	1	1	1	1	1	1	-1	1	-1	-1	1	-1	1	1	1	-1	-1	1	1	-1	-1	-1	-1	1	1	1	-1	1	1	1	-1	-1	1	1	1	1	1	-1	-1	1	-1	1	-1
1220.59988449696	1136.89085260035	14.3713165334223	744.124619979864	1.6238473008702	1203.53123087912	-1	1	1	1	-1	-1	-1	1	-1	1	1	-1	1	-1	-1	-1	1	1	-1	-1	1	1	1	1	-1	-1	-1	1	-1	-1	-1	1	1	-1	-1	-1	-1	-1	1	1	-1	1	-1	1
1259.50710962523	1150.45185223568	13.0515231586729	761.770530121668	1.60760531462821	1215.83392215934	1	-1	-1	-1	1	1	1	-1	1	-1	-1	1	-1	1	1	1	-1	-1	1	-1	1	1	1	1	-1	-1	-1	1	-1	-1	-1	1	1	-1	-1	-1	-1	-1	1	1	-1	1	-1	1
1162.41324758683	1068.80819201584	14.8117732668466	738.229469878332	1.57923127534198	1120.42904866353	-1	1	1	1	-1	-1	-1	1	-1	1	1	-1	1	-1	-1	-1	1	1	-1	-1	-1	-1	-1	-1	1	1	1	-1	1	1	1	-1	-1	1	1	1	1	1	-1	-1	1	-1	1	-1
1281.81392576864	1155.00061915341	12.1906342510931	793.273861946456	1.63574906702033	1148.87009329662	-1	1	1	1	-1	-1	-1	1	-1	1	1	-1	1	-1	-1	-1	1	1	-1	-1	1	1	1	1	-1	-1	-1	1	-1	-1	-1	1	1	-1	-1	-1	-1	-1	1	1	-1	1	-1	1
1237.42846691418	1138.83167454516	14.1037148446884	753.467178269788	1.61911435345558	1172.39315515893	1	-1	-1	-1	1	1	1	-1	1	-1	-1	1	-1	1	1	1	-1	-1	1	1	-1	-1	-1	-1	1	1	1	-1	1	-1	-1	1	1	-1	-1	-1	-1	-1	1	1	-1	1	-1	1
1087.44913886406	1103.45738581911	17.7765727420904	744.124619979864	1.58226485836994	1214.44336984952	-1	1	1	1	-1	-1	-1	1	-1	1	1	-1	1	-1	-1	-1	1	1	-1	-1	1	1	1	1	-1	-1	-1	1	-1	-1	-1	1	1	-1	-1	-1	-1	-1	1	1	-1	1	-1	1
1128.12120174812	1072.43307934096	15.6726621744263	721.627896643167	1.57923127534198	1173.21483025061	1	-1	-1	-1	1	1	1	-1	1	-1	-1	1	-1	1	1	1	-1	-1	1	1	-1	-1	-1	-1	1	1	1	-1	1	1	1	-1	-1	1	1	1	1	1	-1	-1	-1	1	-1	1
1195.00597995459	1126.84948926645	15.3506734433962	744.124619979864	1.6238473008702	1203.53123087912	-1	1	1	1	-1	-1	-1	1	-1	1	1	-1	1	-1	-1	-1	1	1	-1	-1	1	1	1	1	-1	-1	-1	1	-1	-1	-1	1	1	-1	-1	-1	-1	-1	1	1	-1	1	-1	1
1195.00597995459	1134.1032582976	15.3506734433962	744.124619979864	1.6238473008702	1214.44336984952	-1	1	1	1	-1	-1	-1	1	-1	1	1	-1	1	-1	-1	-1	1	1	-1	-1	1	1	1	1	-1	-1	-1	1	-1	-1	-1	1	1	-1	-1	-1	-1	-1	1	1	-1	1	-1	1
1180.62236686036	1055.19460935848	13.2467628757321	719.274429564165	1.5827715386885	1112.88913444333	1	-1	-1	-1	1	1	1	-1	1	-1	-1	1	-1	1	1	1	-1	-1	1	1	-1	-1	-1	-1	1	1	1	-1	1	1	1	-1	-1	1	1	1	1	1	-1	-1	1	-1	1	-1
1257.01567947406	1157.84376388946	14.1037148446884	748.8493387859	1.6472581058477	1182.98228470633	1	-1	-1	-1	1	1	1	-1	1	-1	-1	1	-1	1	1	1	-1	-1	1	1	-1	-1	-1	-1	1	-1	-1	1	-1	-1	-1	1	1	-1	-1	-1	-1	-1	1	1	-1	1	-1	1
1190.9153205446	1063.06425541161	13.7693418240866	751.41361437148	1.57642797920813	1103.95479691012	1	-1	-1	-1	1	1	1	-1	1	-1	-1	1	-1	1	1	1	-1	-1	1	1	-1	-1	-1	-1	1	1	1	-1	1	1	1	-1	-1	1	1	1	1	1	-1	-1	1	-1	1	-1
1081.94898483551	1099.13708192419	17.7765727420904	735.738190937206	1.58226485836994	1214.44336984952	-1	1	1	1	-1	-1	-1	1	-1	1	1	-1	1	-1	-1	-1	1	1	-1	-1	1	1	1	1	-1	-1	-1	1	-1	-1	-1	1	1	-1	-1	-1	-1	-1	1	1	-1	1	-1	1
1150.47276210767	1069.11313557131	14.8117732668466	722.478654676574	1.57923127534198	1132.73173994374	-1	1	1	1	-1	-1	-1	1	-1	1	1	1	-1	1	1	1	-1	-1	1	1	-1	-1	-1	-1	1	1	1	-1	1	1	1	-1	-1	1	1	1	1	1	-1	-1	1	-1	1	-1
1173.22765985759	1038.35584509238	12.5126229821232	755.875380020136	1.56298928909999	1085.55663015048	1	-1	-1	-1	1	1	1	-1	1	-1	-1	1	-1	1	1	1	-1	-1	1	1	-1	-1	-1	-1	1	1	1	-1	1	1	1	-1	-1	1	1	1	1	1	-1	-1	1	-1	1	-1
1284.8166851583	1160.37765357533	12.1906342510931	784.587529723105	1.63574906702033	1170.67959342611	-1	1	1	1	-1	-1	-1	1	-1	1	1	-1	1	-1	-1	-1	1	1	-1	-1	1	1	1	1	-1	-1	-1	1	-1	-1	-1	1	1	-1	-1	-1	-1	-1	1	1	-1	1	-1	1
1257.79988175645	1136.34504255908	12.1906342510931	780.425667255142	1.60760531462821	1167.26826005626	-1	1	1	1	-1	-1	-1	1	-1	1	1	-1	1	-1	-1	-1	1	1	-1	-1	1	1	1	1	-1	-1	-1	1	-1	-1	-1	1	1	-1	-1	-1	-1	-1	1	1	-1	1	-1	1
1081.94898483551	1099.13708192419	17.7765727420904	735.738190937206	1.58226485836994	1214.44336984952	-1	1	1	1	-1	-1	-1	1	-1	1	1	-1	1	-1	-1	-1	1	1	-1	-1	1	1	1	1	-1	-1	-1	1	-1	-1	-1	1	1	-1	-1	-1	-1	-1	1	1	-1	1	-1	1
1122.7144515584	1066.43144230812	16.0070351950281	705.67643404539	1.5850621394669	1167.86480406324	1	-1	-1	-1	1	1	1	-1	1	-1	-1	1	-1	1	1	1	-1	-1	1	1	-1	-1	-1	-1	1	1	-1	1	-1	-1	-1	1	1	-1	-1	-1	-1	-1	1	1	1	-1	1	-1
1183.09034313533	1060.65602835221	10.086723683429	764.261809062794	1.60457173160025	1085.55663015048	1	-1	-1	-1	1	1	1	-1	1	-1	-1	1	-1	1	1	1	-1	-1	1	1	-1	-1	-1	-1	1	1	1	-1	1	1	1	-1	-1	1	1	1	1	1	-1	-1	1	-1	1	-1
1194.56906747241	1055.97047781815	11.6680553027386	746.532821730212	1.57859202819387	1155.56211278302	-1	1	1	1	-1	-1	-1	1	-1	1	1	-1	1	-1	-1	-1	1	1	-1	-1	1	1	1	1	-1	-1	-1	1	-1	-1	-1	1	1	-1	-1	1	1	1	-1	-1	1	-1	1	-1
1276.98982880295	1153.94485177097	13.7693418240866	753.467178269788	1.67185624760788	1144.43788721698	1	-1	-1	-1	1	1	1	-1	1	-1	-1	1	-1	1	1	1	-1	-1	1	1	-1	-1	-1	-1	1	1	1	-1	1	1	1	1	1	-1	-1	-1	-1	-1	1	1	-1	1	-1	1
1097.31613173225	1062.57982140866	16.9293810163897	715.112567096201	1.5914832964189	1151.12990670338	1	-1	-1	-1	1	1	1	-1	1	-1	-1	1	-1	1	1	1	-1	-1	1	1	-1	-1	-1	-1	1	1	1	-1	1	1	1	-1	-1	1	1	1	1	1	-1	-1	1	-1	1	-1
1126.60310329572	1061.77762871031	15.6726621744263	719.574332744858	1.57923127534198	1132.73173994374	1	-1	-1	-1	1	1	1	-1	1	-1	-1	1	-1	1	1	1	-1	-1	1	1	-1	-1	-1	-1	1	1	1	-1	1	1	1	-1	-1	1	1	1	1	1	-1	-1	1	-1	1	-1
1230.7189828217	1133.97515359605	14.1037148446884	744.687476317936	1.61911435345558	1179.57095133647	1	-1	-1	-1	1	1	1	-1	1	-1	-1	1	-1	1	1	1	-1	-1	1	1	-1	-1	-1	-1	-1	-1	-1	1	-1	-1	-1	1	1	-1	-1	-1	-1	-1	1	1	-1	1	-1	1
1115.77089380379	993.392733426863	10.4210967040308	759.71696622336	1.51217704622846	1097.4357553997	1	-1	-1	-1	1	1	1	-1	1	-1	-1	1	-1	1	1	1	-1	-1	1	1	-1	1	1	1	-1	-1	-1	1	-1	-1	-1	-1	-1	1	1	1	1	1	-1	-1	1	-1	1	-1
1246.48670868966	1126.72166822546	13.0515231586729	728.373804778106	1.6238473008702	1179.57095133647	-1	1	1	1	-1	-1	-1	-1	1	-1	-1	1	-1	1	1	1	-1	-1	-1	-1	1	1	1	1	-1	-1	-1	1	-1	-1	-1	1	1	-1	-1	-1	-1	-1	1	1	-1	1	-1	1
1126.60310329572	1061.77762871031	15.6726621744263	719.574332744858	1.57923127534198	1132.73173994374	1	-1	-1	-1	1	1	1	-1	1	-1	-1	1	-1	1	1	1	-1	-1	1	1	-1	-1	-1	-1	1	1	1	-1	1	1	1	-1	-1	1	1	1	1	1	-1	-1	1	-1	1	-1
1275.24709219816	1138.80008270798	12.1906342510931	784.587529723105	1.63574906702033	1129.02748779621	-1	1	1	1	-1	-1	-1	1	-1	1	1	-1	1	-1	-1	-1	1	1	-1	-1	1	1	1	1	-1	-1	-1	1	-1	-1	-1	1	1	-1	-1	-1	-1	-1	1	1	-1	1	-1	1
1126.60310329572	1061.77762871031	15.6726621744263	719.574332744858	1.57923127534198	1132.73173994374	1	-1	-1	-1	1	1	1	-1	1	-1	-1	1	-1	1	1	1	-1	-1	1	1	-1	-1	-1	-1	1	1	1	-1	1	1	1	-1	-1	1	1	1	1	1	-1	-1	1	-1	1	-1
1255.81698474135	1118.64668575007	11.0539306766126	744.124619979864	1.6238473008702	1203.53123087912	-1	1	1	1	-1	-1	-1	1	-1	1	1	-1	1	-1	-1	-1	1	1	-1	-1	1	1	1	1	-1	-1	-1	1	-1	-1	-1	1	1	-1	-1	-1	-1	-1	1	1	-1	1	-1	1
1014.27464815504	1073.75330027038	19.3552803150839	717.466034175203	1.58794303307238	1191.61299701024	1	-1	-1	-1	1	1	1	-1	1	-1	-1	1	-1	1	1	1	-1	-1	1	1	-1	-1	-1	-1	1	1	1	-1	1	1	1	-1	-1	1	1	1	-1	-1	1	1	-1	1	-1	1
1162.41324758683	1068.80819201584	14.8117732668466	738.229469878332	1.57923127534198	1120.42904866353	-1	1	1	1	-1	-1	-1	1	-1	1	1	-1	1	-1	-1	-1	1	1	-1	-1	-1	-1	-1	-1	1	1	1	-1	1	1	1	-1	-1	1	1	1	1	1	-1	-1	1	-1	1	-1
1126.60310329572	1061.77762871031	15.6726621744263	719.574332744858	1.57923127534198	1132.73173994374	1	-1	-1	-1	1	1	1	-1	1	-1	-1	1	-1	1	1	1	-1	-1	1	1	-1	-1	-1	-1	1	1	1	-1	1	1	1	-1	-1	1	1	1	1	1	-1	-1	1	-1	1	-1
1126.60310329572	1061.77762871031	15.6726621744263	719.574332744858	1.57923127534198	1132.73173994374	1	-1	-1	-1	1	1	1	-1	1	-1	-1	1	-1	1	1	1	-1	-1	1	1	-1	-1	-1	-1	1	1	1	-1	1	1	1	-1	-1	1	1	1	1	1	-1	-1	1	-1	1	-1
1128.83521219213	1011.82703780183	10.9339154091297	782.83386900549	1.52430786279814	1108.38700298976	-1	1	1	1	-1	-1	-1	1	-1	1	1	-1	1	-1	-1	-1	1	1	-1	-1	1	1	1	1	-1	-1	-1	1	-1	-1	-1	-1	-1	1	1	1	1	1	-1	-1	1	-1	1	-1
1257.79988175645	1136.34504255908	12.1906342510931	780.425667255142	1.60760531462821	1167.26826005626	-1	1	1	1	-1	-1	-1	1	-1	1	1	-1	1	-1	-1	-1	1	1	-1	-1	1	1	1	1	-1	-1	-1	1	-1	-1	-1	1	1	-1	-1	-1	1	-1	1	1	-1	1	-1	1
1151.03271405498	1023.98038365296	10.086723683429	751.41361437148	1.57642797920813	1062.30269128021	1	-1	-1	-1	1	1	1	-1	1	-1	-1	1	-1	1	1	1	-1	-1	1	1	-1	-1	-1	-1	1	1	1	-1	1	1	1	-1	-1	1	1	1	1	1	-1	-1	1	-1	1	-1
1257.79988175645	1136.34504255908	12.1906342510931	780.425667255142	1.60760531462821	1167.26826005626	-1	1	1	1	-1	-1	-1	1	-1	1	1	-1	1	-1	-1	-1	1	1	-1	-1	1	1	1	1	-1	-1	-1	1	-1	-1	-1	1	1	-1	-1	-1	-1	-1	1	1	-1	1	-1	1
1126.60310329572	1061.77762871031	15.6726621744263	719.574332744858	1.57923127534198	1132.73173994374	1	-1	-1	-1	1	1	1	-1	1	-1	-1	1	-1	1	1	1	-1	-1	1	1	-1	-1	-1	-1	1	1	1	-1	1	1	1	-1	-1	1	1	1	1	1	-1	-1	1	-1	1	-1
1158.32089977902	1039.45596266371	8.50801611043553	784.887432903799	1.63574906702033	1148.87009329662	-1	1	1	1	-1	-1	-1	1	-1	1	1	-1	1	-1	-1	-1	1	1	-1	-1	1	1	1	1	-1	-1	-1	1	-1	-1	-1	1	1	-1	-1	-1	-1	-1	1	1	-1	1	-1	1
1173.77590512586	1053.28924641658	10.086723683429	755.875380020136	1.60103146825373	1085.55663015048	1	-1	-1	-1	1	1	1	-1	1	-1	-1	1	-1	1	1	1	-1	-1	1	1	-1	-1	-1	-1	1	1	1	-1	1	1	1	-1	-1	1	1	1	1	1	-1	-1	1	-1	1	-1
1270.47800601796	1131.93266163299	11.8562612304913	780.425667255142	1.66034720878052	1139.31299211431	-1	1	1	1	-1	-1	-1	1	-1	1	1	-1	1	-1	-1	-1	1	1	-1	-1	1	1	1	1	-1	-1	-1	1	-1	1	1	1	1	-1	-1	-1	-1	-1	1	1	-1	1	-1	1
1226.61515027268	1107.89847806319	12.1906342510931	780.425667255142	1.57074980450569	1167.26826005626	-1	1	1	1	-1	-1	-1	1	-1	1	1	-1	1	-1	-1	-1	1	1	-1	-1	1	1	1	1	-1	-1	-1	1	-1	-1	-1	1	1	-1	-1	-1	-1	-1	1	1	-1	1	1	-1
1111.12779142677	1120.27123530432	17.7765727420904	748.58638562852	1.61040861076206	1196.04520308988	-1	1	1	1	-1	-1	-1	1	-1	1	1	-1	1	-1	-1	-1	1	1	-1	-1	1	1	1	1	-1	-1	-1	1	-1	-1	-1	1	1	-1	-1	-1	-1	-1	1	1	-1	1	-1	1
1125.33584379597	1115.44167692403	16.9293810163897	720.070452926226	1.62448654801831	1191.61299701024	-1	1	1	-1	1	1	1	-1	1	-1	-1	1	-1	1	1	1	-1	-1	1	1	-1	-1	-1	-1	1	1	1	-1	1	1	1	1	1	-1	-1	-1	-1	-1	1	1	-1	1	-1	1
1173.03898612408	1043.82273675638	10.086723683429	751.41361437148	1.60457173160025	1062.30269128021	1	-1	-1	-1	1	1	1	-1	1	-1	-1	1	-1	1	1	1	-1	-1	1	1	-1	-1	-1	-1	1	1	1	-1	1	1	1	-1	-1	1	1	1	1	1	-1	-1	1	-1	1	-1
1172.98394637708	1040.7407935954	13.4919798920972	755.875380020136	1.56298928909999	1096.46876912088	1	-1	-1	-1	1	1	1	-1	1	-1	-1	1	-1	1	1	1	-1	-1	1	1	-1	-1	-1	-1	1	1	1	-1	1	1	1	-1	-1	1	1	1	1	1	-1	-1	1	-1	1	-1
1126.60310329572	1061.77762871031	15.6726621744263	719.574332744858	1.57923127534198	1132.73173994374	1	-1	-1	-1	1	1	1	-1	1	-1	-1	1	-1	1	1	1	-1	-1	1	1	-1	-1	-1	-1	1	1	1	-1	1	1	1	-1	-1	1	1	1	1	1	-1	-1	1	-1	1	-1
1228.99354253751	1109.98599334303	13.7693418240866	753.467178269788	1.61328348933065	1144.43788721698	1	-1	-1	-1	1	1	1	-1	1	-1	-1	1	-1	1	1	1	-1	-1	1	1	-1	-1	-1	-1	1	1	1	-1	1	1	1	-1	-1	1	1	-1	-1	-1	1	1	-1	1	-1	1
1269.90331837245	1139.49017317458	12.1906342510931	786.207677546776	1.60760531462821	1187.11086555667	1	-1	-1	1	-1	-1	-1	1	-1	1	1	-1	1	-1	-1	-1	1	1	-1	-1	1	1	1	1	-1	-1	-1	1	-1	-1	-1	1	1	-1	-1	-1	-1	-1	1	1	-1	1	-1	1
1126.60310329572	1061.77762871031	15.6726621744263	719.574332744858	1.57923127534198	1132.73173994374	1	-1	-1	-1	1	1	1	-1	1	-1	-1	1	-1	1	1	1	-1	-1	1	1	-1	-1	-1	-1	1	1	1	-1	1	1	1	-1	-1	1	1	1	1	1	-1	-1	1	-1	1	-1
1227.38836927881	1108.82957278996	13.7693418240866	751.41361437148	1.61328348933065	1144.43788721698	1	-1	-1	-1	1	1	1	-1	1	-1	-1	1	-1	1	1	1	-1	-1	1	1	-1	-1	-1	-1	1	1	1	-1	1	1	1	-1	-1	1	1	1	1	1	-1	-1	1	-1	-1	1
1164.32291012489	1045.05760939322	10.086723683429	754.317936303195	1.57642797920813	1103.95479691012	-1	1	1	1	-1	-1	1	-1	1	-1	-1	1	-1	1	1	1	-1	-1	1	1	-1	-1	-1	-1	1	1	1	-1	1	1	1	-1	-1	1	1	1	1	1	-1	-1	1	-1	1	-1
1169.74426436911	1062.54046036783	14.6204704884108	735.325147946616	1.57923127534198	1120.42904866353	1	-1	-1	-1	1	1	1	-1	1	-1	-1	1	-1	-1	-1	-1	1	1	-1	-1	-1	-1	-1	-1	1	1	1	-1	1	1	1	-1	-1	1	1	1	1	1	-1	-1	1	-1	1	-1
1111.12779142677	1134.78716069983	17.7765727420904	748.58638562852	1.61040861076206	1237.69730871979	-1	1	1	1	-1	-1	-1	1	-1	1	1	-1	1	-1	-1	-1	1	1	-1	-1	1	1	1	1	-1	-1	-1	1	-1	-1	-1	1	1	-1	-1	-1	-1	-1	1	1	-1	1	-1	1
1167.25931009576	1064.69342916374	14.8962851553116	791.613570957342	1.55148025027262	1084.16607784066	-1	1	1	1	-1	-1	-1	1	-1	1	1	-1	1	-1	-1	-1	1	1	-1	-1	1	1	-1	-1	1	1	1	-1	1	1	1	-1	-1	1	1	1	1	1	-1	-1	1	-1	1	-1
1185.3049621039	1060.74207511323	11.3336822821368	763.698952724722	1.57126249986113	1120.42904866353	-1	1	1	1	-1	-1	-1	1	-1	1	1	-1	1	-1	-1	-1	1	1	-1	-1	1	1	1	1	-1	-1	1	-1	1	1	1	-1	-1	1	1	1	1	1	-1	-1	1	-1	1	-1
1136.4321203087	1025.63061184193	14.6165335497873	778.372103356833	1.5	1126.78516974939	-1	1	1	1	-1	-1	-1	1	-1	1	1	-1	1	-1	-1	-1	1	1	-1	-1	1	1	1	1	-1	-1	-1	1	-1	-1	-1	-1	-1	1	1	1	1	1	-1	-1	1	-1	1	-1
1193.55882201195	1068.24273193322	13.7595815808311	755.312523682064	1.56772223651461	1120.42904866353	-1	1	1	1	-1	-1	-1	1	-1	1	1	-1	1	-1	-1	-1	1	1	-1	-1	1	1	1	1	-1	-1	1	-1	1	1	1	-1	-1	1	1	1	1	1	-1	-1	1	-1	1	-1
1257.79988175645	1136.34504255908	12.1906342510931	780.425667255142	1.60760531462821	1167.26826005626	-1	1	1	1	-1	-1	-1	1	-1	1	1	-1	1	-1	-1	-1	1	1	-1	-1	1	1	1	1	-1	-1	-1	1	-1	-1	-1	1	1	-1	-1	-1	-1	-1	1	1	-1	1	-1	1
1257.79988175645	1136.34504255908	12.1906342510931	780.425667255142	1.60760531462821	1167.26826005626	-1	1	1	1	-1	-1	-1	1	-1	1	1	-1	1	-1	-1	-1	1	1	-1	-1	1	1	1	1	-1	-1	-1	1	-1	-1	-1	1	1	-1	-1	-1	-1	-1	1	1	-1	1	-1	1
1126.60310329572	1061.77762871031	15.6726621744263	719.574332744858	1.57923127534198	1132.73173994374	1	-1	-1	-1	1	1	1	-1	1	-1	-1	1	-1	1	1	1	-1	-1	1	1	-1	-1	-1	-1	1	1	1	-1	1	1	1	-1	-1	1	1	1	1	1	-1	-1	1	-1	1	-1
1128.35524654726	1044.81477075169	14.7064779667858	710.794630793006	1.55589477746148	1167.86480406324	1	-1	-1	-1	1	1	1	-1	1	-1	-1	1	-1	1	1	1	-1	-1	1	1	-1	-1	-1	-1	-1	-1	-1	1	-1	-1	-1	-1	-1	1	1	1	1	1	-1	-1	1	-1	1	-1
1126.60310329572	1061.77762871031	15.6726621744263	719.574332744858	1.57923127534198	1132.73173994374	1	-1	-1	-1	1	1	1	-1	1	-1	-1	1	-1	1	1	1	-1	-1	1	1	-1	-1	-1	-1	1	1	1	-1	1	1	1	-1	-1	1	1	1	1	1	-1	-1	1	-1	1	-1
1259.50710962523	1133.42529545636	13.0515231586729	761.770530121668	1.60760531462821	1179.57095133647	1	-1	-1	-1	1	1	1	-1	1	-1	-1	1	-1	1	1	1	1	1	-1	-1	1	1	1	1	-1	-1	-1	1	-1	-1	-1	1	1	-1	-1	-1	-1	-1	1	1	-1	1	-1	1
1081.94898483551	1080.71526049485	17.7765727420904	735.738190937206	1.58226485836994	1178.18039902665	-1	1	1	1	-1	-1	-1	1	-1	1	1	-1	1	-1	-1	-1	1	1	-1	-1	1	1	1	1	-1	-1	-1	1	-1	-1	-1	1	1	-1	-1	-1	-1	-1	1	1	-1	1	-1	1
1196.79231889288	1071.29862395762	14.0939546014329	748.58638562852	1.57355310063954	1119.29914196014	-1	1	1	1	-1	-1	-1	1	-1	1	1	-1	1	-1	-1	-1	1	1	-1	-1	1	1	1	1	-1	-1	-1	1	-1	-1	-1	1	1	-1	-1	-1	-1	-1	1	1	-1	1	1	-1
1195.00597995459	1134.1032582976	15.3506734433962	744.124619979864	1.6238473008702	1214.44336984952	-1	1	1	1	-1	-1	-1	1	-1	1	1	-1	1	-1	-1	-1	1	1	-1	-1	1	1	1	1	-1	-1	-1	1	-1	-1	-1	1	1	-1	-1	-1	-1	-1	1	1	-1	1	-1	1
1087.7586996941	1089.33322999567	17.2637540369915	708.386429042658	1.58580512171646	1226.74606112973	-1	1	1	-1	1	1	1	-1	1	-1	-1	1	-1	1	1	1	-1	-1	1	1	-1	1	1	1	-1	-1	-1	1	-1	-1	-1	1	1	-1	-1	-1	-1	-1	1	1	-1	1	-1	1
1203.0044451018	1076.80303681921	13.7595815808311	755.312523682064	1.57923127534198	1120.42904866353	-1	1	1	1	-1	-1	-1	1	-1	1	1	-1	1	-1	-1	-1	1	1	-1	-1	1	-1	-1	-1	1	1	1	-1	1	1	1	-1	-1	1	1	1	1	1	-1	-1	1	-1	1	-1
1081.94898483551	1099.13708192419	17.7765727420904	735.738190937206	1.58226485836994	1214.44336984952	-1	1	1	1	-1	-1	-1	1	-1	1	1	-1	1	-1	-1	-1	1	1	-1	-1	1	1	1	1	-1	-1	-1	1	-1	-1	-1	1	1	-1	-1	-1	-1	-1	1	1	-1	1	-1	1
1114.11470517025	1031.4916484272	15.6726621744263	719.574332744858	1.56298928909999	1096.46876912088	1	-1	-1	-1	1	1	1	-1	1	-1	-1	1	-1	1	1	1	-1	-1	1	1	-1	-1	-1	-1	1	1	1	-1	1	1	1	-1	-1	1	1	1	1	1	-1	-1	1	-1	1	-1
1193.09822591114	1077.83620942836	14.0939546014329	743.628499798496	1.57355310063954	1155.56211278302	1	-1	-1	-1	1	1	1	1	-1	1	1	-1	1	-1	-1	-1	1	1	-1	-1	1	1	1	1	-1	-1	-1	1	-1	-1	-1	1	1	-1	-1	-1	-1	-1	1	1	1	-1	1	-1
1214.18161626279	1078.74418114501	10.4210967040308	757.629040737752	1.61040259572518	1147.11445878113	1	-1	-1	-1	1	-1	-1	-1	1	-1	-1	1	-1	1	1	1	-1	-1	1	1	-1	-1	-1	-1	1	1	1	-1	-1	-1	-1	1	1	-1	-1	-1	-1	-1	1	1	-1	1	1	-1
1227.94493747622	1136.08904937446	15.0698990523289	753.467178269788	1.64245085133608	1144.43788721698	1	-1	-1	-1	1	1	1	-1	1	-1	-1	1	-1	1	1	1	-1	-1	1	1	-1	-1	-1	-1	1	1	1	-1	1	1	1	1	1	-1	-1	-1	-1	-1	1	1	-1	1	-1	1
1232.97100241034	1112.84758504496	13.7693418240866	758.585375017406	1.61328348933065	1144.43788721698	1	-1	-1	-1	1	1	1	-1	1	-1	-1	1	-1	1	1	1	-1	-1	1	1	-1	-1	-1	-1	1	1	1	-1	1	1	1	-1	-1	1	1	1	1	1	-1	-1	-1	1	-1	1
1203.98035926929	1065.82028754308	12.5126229821232	755.875380020136	1.60103146825373	1085.55663015048	1	-1	-1	-1	1	1	1	-1	1	-1	-1	1	-1	1	1	1	-1	-1	1	1	-1	-1	-1	-1	1	1	1	-1	1	1	1	-1	-1	1	1	1	1	1	-1	-1	1	-1	1	-1
1195.69057006532	1069.15578746027	11.7948043167095	764.178731872015	1.59535329355129	1120.68969426997	1	-1	-1	-1	1	1	1	-1	1	-1	-1	1	-1	1	1	1	-1	1	-1	-1	1	1	1	1	-1	-1	-1	1	-1	-1	-1	1	1	-1	-1	-1	-1	-1	1	-1	1	-1	1	-1
1257.79988175645	1136.34504255908	12.1906342510931	780.425667255142	1.60760531462821	1167.26826005626	1	-1	-1	1	-1	-1	-1	1	-1	1	1	-1	1	-1	-1	-1	1	1	-1	-1	1	1	1	1	-1	-1	-1	1	-1	-1	-1	1	1	-1	-1	-1	-1	-1	1	1	-1	1	-1	1
1271.73332095072	1142.12194488509	13.0515231586729	777.821248504119	1.60760531462821	1187.11086555667	1	-1	-1	-1	1	1	1	-1	1	-1	-1	1	-1	-1	-1	-1	1	1	-1	-1	1	1	1	1	-1	-1	-1	1	-1	-1	-1	1	1	-1	-1	-1	-1	-1	1	1	-1	1	-1	1
1151.26522404283	1033.32454656731	10.086723683429	751.713517552172	1.57642797920813	1085.55663015048	1	-1	-1	-1	1	1	1	-1	1	-1	-1	1	-1	1	1	1	-1	-1	1	1	-1	-1	-1	-1	1	1	1	-1	1	1	1	-1	-1	1	1	1	1	1	-1	-1	1	-1	1	-1
1128.12120174812	1062.90176230889	15.6726621744263	721.627896643167	1.57923127534198	1132.73173994374	1	-1	-1	-1	1	1	1	-1	1	-1	-1	1	-1	1	1	1	-1	-1	1	1	-1	-1	-1	-1	1	1	1	-1	1	1	1	-1	-1	1	1	-1	-1	-1	1	1	-1	-1	1	-1
1126.60310329572	1061.77762871031	15.6726621744263	719.574332744858	1.57923127534198	1132.73173994374	1	-1	-1	-1	1	1	1	-1	1	-1	-1	1	-1	1	1	1	-1	-1	1	1	-1	-1	-1	-1	1	1	1	-1	1	1	1	-1	-1	1	1	1	1	1	-1	-1	1	-1	1	-1
1257.79988175645	1136.34504255908	12.1906342510931	780.425667255142	1.60760531462821	1167.26826005626	-1	1	1	1	-1	-1	-1	1	-1	1	1	-1	1	-1	-1	-1	1	1	-1	-1	1	1	1	1	-1	-1	-1	1	-1	-1	-1	1	1	-1	-1	-1	-1	-1	1	1	-1	1	-1	1
1159.80328998275	1048.56464013669	12.7933973731905	746.532821730212	1.54438573863411	1155.56211278302	-1	1	1	1	-1	-1	-1	1	-1	1	1	-1	1	-1	-1	-1	1	1	-1	-1	1	1	1	1	-1	-1	-1	1	-1	-1	-1	-1	-1	1	1	1	1	1	-1	-1	1	-1	1	-1
1257.79988175645	1136.34504255908	12.1906342510931	780.425667255142	1.60760531462821	1167.26826005626	-1	1	1	1	-1	-1	-1	1	-1	1	1	-1	1	-1	-1	-1	1	1	-1	-1	1	1	1	1	-1	-1	-1	1	-1	-1	-1	1	1	-1	-1	-1	-1	-1	1	1	-1	1	-1	1
1257.79988175645	1136.34504255908	12.1906342510931	780.425667255142	1.60760531462821	1167.26826005626	-1	1	1	1	-1	-1	-1	1	-1	1	1	-1	1	-1	-1	-1	1	1	-1	-1	1	1	1	1	-1	-1	-1	1	-1	-1	-1	1	1	-1	-1	-1	-1	-1	1	1	-1	1	-1	1
1227.38836927881	1108.82957278996	13.7693418240866	751.41361437148	1.61328348933065	1144.43788721698	1	-1	-1	-1	1	1	1	-1	1	-1	-1	1	-1	1	1	1	-1	-1	1	1	-1	-1	-1	-1	1	1	1	-1	1	1	1	-1	-1	1	1	1	1	1	-1	-1	1	1	-1	1
1126.60310329572	1061.77762871031	15.6726621744263	719.574332744858	1.57923127534198	1132.73173994374	1	-1	-1	-1	1	1	1	-1	1	-1	-1	1	-1	1	1	1	-1	-1	1	1	-1	-1	-1	-1	1	1	1	-1	1	1	1	-1	-1	1	1	1	1	1	-1	-1	1	-1	1	-1
1126.60310329572	1061.77762871031	15.6726621744263	719.574332744858	1.57923127534198	1132.73173994374	1	-1	-1	-1	1	1	1	-1	1	-1	-1	1	-1	1	1	1	-1	-1	1	1	-1	-1	-1	-1	1	1	1	-1	1	1	1	-1	-1	1	1	1	1	1	-1	-1	1	-1	1	-1
1128.748571966	1063.36603650397	15.6726621744263	722.478654676574	1.57923127534198	1132.73173994374	-1	1	1	1	-1	-1	-1	-1	1	-1	-1	1	-1	1	1	1	-1	-1	1	1	-1	-1	-1	-1	1	1	1	-1	1	1	1	-1	-1	1	1	1	1	1	-1	-1	1	-1	1	-1
1126.60310329572	1061.77762871031	15.6726621744263	719.574332744858	1.57923127534198	1132.73173994374	1	-1	-1	-1	1	1	1	-1	1	-1	-1	1	-1	1	1	1	-1	-1	1	1	-1	-1	-1	-1	1	1	1	-1	1	1	1	-1	-1	1	1	1	1	1	-1	-1	1	-1	1	-1
1126.60310329572	1061.77762871031	15.6726621744263	719.574332744858	1.57923127534198	1132.73173994374	1	-1	-1	-1	1	1	1	-1	1	-1	-1	1	-1	1	1	1	-1	-1	1	1	-1	-1	-1	-1	1	1	1	-1	1	1	1	-1	-1	1	1	1	1	1	-1	-1	1	-1	1	-1
1257.79988175645	1136.34504255908	12.1906342510931	780.425667255142	1.60760531462821	1167.26826005626	-1	1	1	1	-1	-1	-1	1	-1	1	1	-1	1	-1	-1	-1	1	1	-1	-1	1	1	1	1	-1	-1	-1	1	-1	-1	-1	1	1	-1	-1	-1	-1	-1	1	1	-1	1	-1	1
1164.92111173806	1104.98327717633	15.3506734433962	744.124619979864	1.58580512171646	1214.44336984952	-1	1	1	1	-1	-1	-1	1	-1	1	1	-1	1	-1	-1	-1	1	1	-1	-1	1	1	1	1	-1	-1	-1	1	-1	-1	-1	1	1	-1	-1	-1	-1	-1	1	1	-1	1	-1	1
1227.05444170088	1125.37669918595	14.0939546014329	748.58638562852	1.61040861076206	1196.04520308988	-1	1	1	1	-1	-1	-1	1	-1	1	1	-1	1	-1	-1	-1	1	1	-1	-1	1	1	1	1	-1	-1	-1	1	-1	-1	-1	1	1	-1	-1	-1	-1	-1	1	1	-1	1	-1	1
1140.10003252568	1048.06455105552	14.8117732668466	738.229469878332	1.55108752294986	1120.42904866353	-1	1	1	1	-1	-1	-1	1	-1	1	1	-1	1	-1	-1	1	-1	-1	1	1	-1	-1	-1	-1	1	1	1	-1	1	1	1	-1	-1	1	1	1	1	1	-1	-1	1	-1	1	-1
1126.60310329572	1043.17131193483	15.6726621744263	719.574332744858	1.57923127534198	1096.46876912088	1	-1	-1	-1	1	1	1	-1	1	-1	-1	1	-1	1	1	1	-1	-1	1	1	-1	-1	-1	-1	1	1	1	-1	1	1	1	-1	-1	1	1	1	1	1	-1	-1	1	-1	1	-1
1135.90030931881	1047.09566161429	15.7571740628914	755.875380020136	1.56298928909999	1084.16607784066	1	-1	-1	-1	1	1	1	-1	1	-1	-1	1	-1	-1	-1	-1	1	1	-1	-1	-1	-1	-1	-1	1	1	1	-1	1	1	1	-1	-1	1	1	1	1	1	-1	-1	1	-1	1	-1
1104.42407775997	1032.02485072768	15.6726621744263	715.112567096201	1.55462778629638	1109.47780107348	1	-1	-1	-1	1	1	1	-1	1	-1	-1	1	-1	1	1	1	-1	-1	1	1	-1	-1	-1	-1	1	1	1	-1	1	1	1	-1	-1	1	1	1	1	1	-1	-1	1	-1	1	-1
1227.38836927881	1108.82957278996	13.7693418240866	751.41361437148	1.61328348933065	1147.84922058684	1	-1	-1	-1	1	1	1	-1	1	-1	-1	1	-1	1	1	1	-1	-1	1	1	-1	-1	-1	-1	1	1	1	-1	1	1	1	-1	-1	1	1	1	1	1	-1	-1	1	-1	-1	1
1012.79819451998	1072.54740148742	19.3552803150839	715.112567096201	1.58794303307238	1191.61299701024	1	-1	-1	-1	1	1	1	-1	1	-1	-1	1	-1	1	1	1	-1	-1	1	1	-1	-1	-1	-1	1	1	1	-1	1	1	1	-1	-1	1	1	1	1	1	-1	-1	1	1	-1	1
1195.26594634882	1079.37819884458	14.0939546014329	746.532821730212	1.57355310063954	1155.56211278302	-1	1	1	1	-1	-1	-1	1	-1	1	1	-1	1	-1	-1	-1	1	1	-1	-1	1	1	1	1	-1	-1	-1	1	-1	-1	-1	1	1	-1	-1	1	1	1	-1	-1	1	-1	1	-1
1126.60310329572	1061.77762871031	15.6726621744263	719.574332744858	1.57923127534198	1132.73173994374	-1	1	-1	-1	1	1	1	-1	1	-1	-1	1	-1	1	1	1	-1	-1	1	1	-1	-1	-1	-1	1	1	1	-1	1	1	1	-1	-1	1	1	1	1	1	-1	-1	1	-1	1	-1
1259.50710962523	1133.42529545636	13.0515231586729	761.770530121668	1.60760531462821	1179.57095133647	1	-1	-1	-1	1	1	1	-1	1	-1	-1	1	-1	1	1	1	-1	-1	1	1	1	1	1	1	-1	-1	-1	1	-1	-1	-1	1	1	-1	-1	-1	-1	-1	1	1	-1	1	-1	1
1111.97985204408	991.138236558364	8.50801611043553	782.533965824797	1.59889355689781	1108.38700298976	-1	1	1	1	-1	-1	-1	1	-1	1	1	-1	1	-1	-1	-1	1	1	-1	-1	1	1	1	1	-1	-1	-1	1	-1	-1	-1	1	1	-1	-1	-1	1	1	-1	-1	1	-1	1	-1
1167.55407236709	1037.03623111699	10.5995423885279	774.530517153609	1.56298928909999	1120.42904866353	-1	1	1	1	-1	-1	-1	1	-1	1	1	-1	1	-1	-1	-1	1	1	-1	-1	1	-1	-1	-1	1	1	1	-1	1	1	1	-1	-1	1	1	1	1	1	-1	-1	1	-1	1	-1
1098.35331140548	1087.22626610575	17.5089710533565	762.070433302361	1.56602287212795	1210.32569580728	1	-1	-1	-1	1	1	1	-1	1	-1	-1	1	-1	1	1	1	-1	-1	1	1	-1	1	1	1	-1	-1	-1	1	-1	-1	-1	1	1	-1	-1	-1	-1	-1	1	1	-1	1	-1	1
1121.22394243009	1003.01766423357	8.50801611043553	784.587529723105	1.59889355689781	1129.02748779621	-1	1	1	1	-1	-1	-1	1	-1	1	1	-1	1	-1	-1	-1	1	1	-1	-1	1	1	1	1	-1	-1	-1	1	-1	-1	-1	1	1	-1	-1	-1	-1	-1	1	1	-1	1	-1	-1
1147.25946158576	1028.15840000452	8.50801611043553	793.273861946456	1.59889355689781	1185.13306411949	-1	1	1	1	-1	-1	-1	1	-1	1	1	-1	1	-1	-1	-1	1	1	-1	-1	1	1	1	1	-1	-1	-1	1	-1	-1	-1	1	1	-1	-1	-1	-1	-1	1	1	-1	1	1	-1
1113.55248885527	992.326710825223	8.50801611043553	784.587529723105	1.59889355689781	1108.38700298976	1	-1	-1	1	-1	-1	-1	1	-1	1	1	-1	1	-1	-1	-1	1	1	-1	-1	1	1	1	1	-1	-1	-1	1	-1	-1	-1	1	1	-1	-1	-1	-1	-1	1	1	-1	1	1	-1
1126.60310329572	1061.77762871031	15.6726621744263	719.574332744858	1.57923127534198	1132.73173994374	1	-1	-1	-1	1	1	1	-1	1	-1	-1	1	-1	1	1	1	-1	-1	1	1	-1	-1	-1	-1	1	1	1	-1	1	1	1	-1	-1	1	1	1	1	1	-1	-1	1	-1	1	-1
1238.9160121488	1124.76936133728	13.7693418240866	766.315372961103	1.61328348933065	1167.69182608725	1	-1	-1	-1	1	1	1	-1	1	-1	-1	1	-1	1	1	1	-1	-1	1	1	-1	-1	-1	-1	1	1	1	-1	1	1	1	-1	-1	1	1	1	1	1	1	1	-1	1	-1	1
1087.64434252994	1103.61042146959	17.7765727420904	744.424523160557	1.58226485836994	1234.28597534993	-1	1	1	1	-1	-1	-1	1	-1	1	1	-1	1	-1	-1	-1	1	1	-1	-1	1	1	1	1	-1	-1	-1	1	-1	-1	-1	1	1	-1	-1	-1	-1	-1	1	1	-1	1	-1	1
1171.34683884786	1057.47095694757	14.0939546014329	746.532821730212	1.54438573863411	1155.56211278302	-1	1	1	1	-1	-1	-1	1	-1	1	1	-1	1	-1	-1	-1	1	1	-1	-1	1	1	1	1	-1	-1	-1	1	-1	-1	-1	-1	-1	1	1	1	1	1	-1	-1	1	-1	1	-1
1264.83382295665	1141.96201514766	13.0515231586729	777.521345323426	1.60760531462821	1167.26826005626	1	-1	-1	-1	1	1	1	-1	1	-1	1	-1	1	-1	-1	-1	1	1	-1	-1	1	1	1	1	-1	-1	-1	1	-1	-1	-1	1	1	-1	-1	-1	-1	-1	1	1	-1	1	-1	1
1284.8166851583	1160.37765357533	12.1906342510931	784.587529723105	1.63574906702033	1170.67959342611	-1	1	1	1	-1	-1	-1	1	-1	1	1	-1	1	-1	-1	-1	1	1	-1	-1	1	1	1	1	-1	-1	-1	1	-1	-1	-1	1	1	-1	-1	-1	-1	-1	1	1	-1	1	-1	1
1104.96348487833	1041.0953058371	15.6726621744263	719.574332744858	1.55108752294986	1132.73173994374	1	-1	-1	-1	1	1	1	-1	1	-1	-1	1	-1	1	1	1	-1	-1	1	1	-1	-1	-1	-1	1	1	1	-1	1	1	1	-1	-1	1	1	1	1	1	-1	-1	1	-1	1	-1
1187.91229866028	1065.119003675	11.4604312961077	772.958433823868	1.58952242942636	1085.55663015048	1	-1	-1	-1	1	1	1	-1	1	-1	-1	1	-1	-1	-1	-1	1	1	-1	-1	1	1	1	1	1	1	1	-1	1	1	1	-1	-1	1	1	1	1	1	-1	-1	1	-1	1	-1
1230.7189828217	1133.97515359605	14.1037148446884	744.687476317936	1.61911435345558	1179.57095133647	1	-1	-1	-1	1	1	1	-1	1	-1	-1	1	-1	1	1	1	-1	-1	1	1	-1	-1	-1	-1	1	1	-1	1	-1	-1	-1	1	1	-1	-1	-1	-1	-1	1	1	-1	1	-1	1
1014.27464815504	1073.75330027038	19.3552803150839	717.466034175203	1.58794303307238	1211.45560251065	1	-1	-1	-1	1	1	1	-1	1	-1	-1	1	-1	1	1	1	-1	-1	1	1	-1	-1	-1	-1	1	1	1	-1	1	1	1	-1	-1	1	1	1	1	1	-1	1	-1	1	-1	1
1228.99354253751	1109.98599334303	13.7693418240866	753.467178269788	1.61328348933065	1144.43788721698	1	-1	-1	-1	1	1	1	-1	1	-1	-1	1	-1	1	1	1	-1	-1	1	1	-1	-1	-1	-1	1	1	1	-1	1	1	1	-1	-1	1	1	1	-1	-1	1	1	-1	1	-1	1
1257.79988175645	1136.34504255908	12.1906342510931	780.425667255142	1.60760531462821	1167.26826005626	-1	1	1	1	-1	-1	-1	1	-1	1	1	-1	1	-1	-1	-1	1	1	-1	-1	1	1	1	1	-1	-1	-1	1	-1	-1	-1	1	1	-1	-1	-1	-1	-1	1	1	-1	1	-1	1
1002.47909141588	1077.50640062058	19.6896533356857	708.386429042658	1.59731416054383	1226.74606112973	1	-1	-1	-1	1	1	1	-1	1	-1	-1	1	-1	1	1	1	-1	-1	1	1	-1	-1	-1	-1	-1	-1	-1	1	-1	-1	-1	1	1	-1	-1	-1	-1	-1	1	1	-1	1	-1	1
1231.01869221572	1097.8075572461	13.2467628757321	727.960761787516	1.62081371784224	1132.73173994374	1	-1	-1	-1	1	1	1	-1	1	-1	-1	1	-1	1	1	1	-1	-1	1	1	-1	-1	-1	-1	1	1	1	-1	1	1	1	-1	-1	1	1	1	1	1	-1	-1	1	-1	1	-1
1174.49743222431	1042.90643533443	11.6680553027386	742.071056081555	1.58213229154039	1121.39603494235	-1	1	1	1	-1	-1	-1	1	-1	1	1	-1	1	-1	-1	-1	1	1	-1	-1	1	1	1	1	-1	-1	-1	1	-1	-1	-1	1	1	-1	-1	1	1	1	-1	-1	1	-1	1	-1
1128.68492592038	1046.66485703057	14.9548435090126	743.628499798496	1.54054984904013	1155.56211278302	1	-1	-1	-1	1	1	1	-1	1	1	1	-1	1	-1	-1	-1	1	1	-1	-1	1	1	1	1	-1	-1	-1	1	-1	-1	-1	1	-1	1	1	1	1	1	-1	-1	1	-1	1	-1
1193.10974856363	1058.74207428581	11.6517340745434	774.230613972916	1.60457173160025	1053.41133336986	-1	1	1	1	-1	-1	-1	1	-1	1	1	-1	1	-1	-1	-1	-1	-1	1	1	-1	-1	-1	-1	1	1	1	-1	1	1	1	-1	-1	1	1	1	1	1	-1	-1	1	-1	1	-1
1120.02726248434	995.441477242709	9.36890501801529	759.71696622336	1.5658903052984	1097.4357553997	1	-1	-1	-1	1	1	1	-1	1	-1	-1	1	-1	1	-1	-1	1	1	-1	-1	1	1	1	1	-1	-1	-1	1	-1	-1	-1	1	-1	1	1	1	1	1	-1	-1	1	-1	1	-1
1223.32618558162	1131.96138503647	14.6165335497873	780.725570435835	1.60406505128169	1187.11086555667	-1	1	1	1	-1	-1	-1	1	-1	1	1	-1	1	-1	-1	-1	1	1	-1	-1	1	1	1	1	-1	-1	-1	1	-1	-1	-1	1	1	-1	-1	-1	-1	-1	1	1	-1	1	-1	1
1139.90046144555	1050.09796751363	15.6726621744263	755.875380020136	1.56298928909999	1096.46876912088	1	-1	-1	-1	1	1	1	-1	1	-1	-1	1	-1	1	1	1	-1	-1	1	1	-1	-1	-1	-1	1	1	1	-1	1	1	1	-1	-1	1	1	1	1	1	-1	-1	1	-1	1	-1
1237.42846691418	1138.83167454516	14.1037148446884	753.467178269788	1.61911435345558	1179.57095133647	1	-1	-1	-1	1	1	1	-1	1	-1	-1	1	-1	1	1	1	-1	-1	1	1	-1	-1	-1	-1	-1	-1	-1	1	-1	-1	-1	1	1	-1	-1	-1	-1	-1	1	1	-1	1	-1	1
1245.73603814503	1114.08575682264	11.8562612304913	789.111999478493	1.60177445050329	1187.11086555667	-1	1	1	1	-1	-1	-1	1	-1	1	1	-1	1	-1	-1	-1	1	1	-1	-1	1	1	1	1	-1	-1	-1	1	-1	-1	1	-1	-1	1	1	1	1	1	-1	1	-1	1	-1	1
1263.16755518085	1137.45050428882	12.1906342510931	744.124619979864	1.6238473008702	1203.53123087912	-1	1	1	1	-1	-1	-1	1	-1	1	1	-1	1	-1	-1	-1	1	1	-1	-1	1	1	1	1	-1	-1	-1	1	-1	-1	-1	1	1	-1	-1	-1	-1	-1	1	1	-1	1	-1	1
1007.99297031676	1070.87841436108	19.6896533356857	717.16613099451	1.59731416054383	1191.61299701024	-1	1	-1	-1	1	1	1	-1	1	-1	-1	1	-1	1	1	1	-1	-1	1	1	-1	-1	-1	-1	1	1	1	-1	1	1	1	1	1	-1	-1	-1	-1	-1	1	1	-1	1	-1	1
1150.47276210767	1069.11313557131	14.8117732668466	722.478654676574	1.57923127534198	1132.73173994374	-1	1	1	1	-1	-1	-1	1	-1	1	1	1	-1	1	1	1	-1	-1	1	1	-1	-1	-1	-1	1	1	1	-1	1	1	1	-1	-1	1	1	1	1	1	-1	-1	1	-1	1	-1
1193.55882201195	1068.24273193322	13.7595815808311	755.312523682064	1.56772223651461	1120.42904866353	-1	1	1	1	-1	-1	-1	1	-1	1	1	-1	1	-1	-1	-1	1	1	-1	-1	1	1	-1	-1	1	1	1	-1	1	1	1	-1	-1	1	1	1	1	1	-1	-1	1	-1	1	-1
1126.60310329572	1061.77762871031	15.6726621744263	719.574332744858	1.57923127534198	1132.73173994374	1	-1	-1	-1	1	1	1	-1	1	-1	-1	1	-1	1	1	1	-1	-1	1	1	-1	-1	-1	-1	1	1	1	-1	1	1	1	-1	-1	1	1	1	1	1	-1	-1	1	-1	1	-1
1278.28704308421	1145.77512265315	12.1906342510931	780.425667255142	1.60760531462821	1203.53123087912	-1	1	1	1	-1	-1	-1	1	-1	1	1	-1	1	-1	-1	-1	1	1	-1	-1	1	1	1	1	-1	-1	-1	1	-1	-1	-1	1	1	-1	-1	-1	-1	-1	1	1	-1	1	-1	1
1126.60310329572	1061.77762871031	15.6726621744263	719.574332744858	1.57923127534198	1132.73173994374	1	-1	-1	-1	1	1	1	-1	1	-1	-1	1	-1	1	1	1	-1	-1	1	1	-1	-1	-1	-1	1	1	1	-1	1	1	1	-1	-1	1	1	1	1	1	-1	-1	1	-1	1	-1
1114.15836262238	987.017388559475	8.50801611043553	775.469482846389	1.59889355689781	1120.68969426997	1	1	1	1	-1	-1	-1	1	-1	1	1	1	-1	1	1	1	-1	1	-1	-1	1	1	1	1	-1	-1	-1	1	-1	-1	-1	1	1	-1	-1	-1	-1	1	-1	-1	1	-1	1	-1
1173.22765985759	1038.35584509238	12.5126229821232	755.875380020136	1.56298928909999	1085.55663015048	1	-1	-1	-1	1	1	1	-1	1	-1	-1	1	-1	1	1	1	-1	-1	1	1	-1	-1	-1	-1	1	1	1	-1	1	1	1	-1	-1	1	1	1	1	1	-1	-1	1	-1	1	-1
1254.88547632971	1134.50996918736	13.2428259371086	763.34261345141	1.60760531462821	1203.53123087912	-1	1	1	1	-1	-1	-1	1	-1	1	1	-1	1	-1	1	1	-1	-1	1	1	-1	1	1	1	-1	-1	-1	1	-1	-1	-1	1	1	-1	-1	-1	-1	-1	1	1	-1	1	-1	1
1087.64434252994	1103.61042146959	17.7765727420904	744.424523160557	1.58226485836994	1234.28597534993	-1	1	1	1	-1	-1	-1	1	-1	1	1	-1	1	-1	-1	-1	1	1	-1	-1	1	1	1	1	-1	-1	-1	1	-1	-1	-1	1	1	-1	-1	-1	-1	-1	1	1	-1	1	-1	1
1087.55935705896	968.960832157719	8.50801611043553	782.83386900549	1.5658903052984	1108.38700298976	-1	1	1	1	-1	-1	-1	1	-1	1	1	-1	1	-1	-1	-1	1	1	-1	-1	1	1	1	1	-1	-1	-1	1	-1	-1	-1	1	1	-1	-1	1	1	1	-1	-1	1	-1	1	-1
1128.24139497483	1003.50236442678	8.50801611043553	766.783150623038	1.6151355431398	1137.11005959243	-1	1	1	1	-1	-1	-1	1	-1	1	1	1	-1	1	1	1	-1	-1	1	-1	1	1	1	1	-1	-1	-1	1	-1	-1	-1	1	1	-1	-1	-1	-1	-1	1	1	1	-1	1	-1
1014.27464815504	1073.75330027038	19.3552803150839	717.466034175203	1.58794303307238	1211.45560251065	1	-1	-1	-1	1	1	1	-1	1	-1	-1	1	-1	1	1	1	-1	-1	1	1	-1	-1	-1	-1	1	1	1	-1	1	1	1	-1	-1	1	1	1	1	-1	1	1	-1	1	-1	1
1126.60310329572	1061.77762871031	15.6726621744263	719.574332744858	1.57923127534198	1132.73173994374	1	-1	-1	-1	1	1	1	-1	1	-1	-1	1	-1	1	1	1	-1	-1	1	1	-1	-1	-1	-1	1	1	1	-1	1	1	1	-1	-1	1	1	1	1	1	-1	-1	1	-1	1	-1
1190.52665061886	1066.58588891748	11.6517340745434	774.530517153609	1.60103146825373	1073.25393887027	-1	1	1	1	-1	-1	-1	1	-1	1	1	-1	1	-1	-1	-1	1	1	-1	1	-1	-1	-1	-1	1	1	1	-1	1	1	1	-1	-1	1	1	1	1	1	-1	-1	1	-1	1	-1
1186.88549422262	1072.36771361269	13.7595815808311	746.532821730212	1.56772223651461	1155.56211278302	-1	1	1	1	-1	-1	-1	1	-1	1	1	-1	1	-1	-1	-1	1	1	-1	-1	1	1	1	1	-1	-1	-1	1	-1	-1	1	-1	-1	1	1	1	1	1	-1	-1	1	-1	1	-1
1187.90425421638	1121.17714271391	15.4774224573671	764.674852053384	1.60406505128169	1179.57095133647	-1	1	1	-1	1	1	1	-1	1	-1	-1	1	-1	1	1	1	-1	-1	1	1	1	1	1	1	-1	-1	-1	1	-1	-1	-1	1	1	-1	-1	-1	-1	-1	1	1	-1	1	-1	1
1173.22765985759	1038.35584509238	12.5126229821232	755.875380020136	1.56298928909999	1096.46876912088	1	-1	-1	-1	1	1	1	-1	1	-1	-1	1	-1	1	1	1	-1	-1	1	1	-1	-1	-1	-1	1	1	1	-1	1	1	1	-1	-1	1	1	1	1	1	-1	-1	1	-1	1	-1
1261.74338064923	1135.01988088722	13.0515231586729	764.674852053384	1.60760531462821	1179.57095133647	-1	1	1	1	1	1	1	-1	1	-1	-1	1	-1	-1	-1	-1	1	1	-1	-1	1	1	1	1	-1	-1	-1	1	-1	-1	-1	1	1	-1	-1	-1	-1	-1	1	1	-1	1	-1	1
1292.3055007982	1158.43817284078	12.1906342510931	780.425667255142	1.6238473008702	1203.53123087912	-1	1	1	1	-1	-1	-1	1	-1	1	1	-1	1	-1	-1	-1	1	1	-1	-1	1	1	1	1	-1	-1	-1	1	-1	-1	-1	1	1	-1	-1	-1	-1	-1	1	1	-1	1	-1	1
1257.79988175645	1136.34504255908	12.1906342510931	780.425667255142	1.60760531462821	1167.26826005626	-1	1	1	1	-1	-1	-1	1	-1	1	1	-1	1	-1	-1	-1	1	1	-1	-1	1	1	1	1	-1	-1	-1	1	-1	-1	-1	1	1	-1	-1	-1	-1	-1	1	1	-1	1	-1	1
1266.47478823754	1143.81535598803	12.1976734435885	744.424523160557	1.62030703752368	1223.37383637953	-1	1	1	1	-1	-1	-1	1	-1	1	1	-1	1	-1	-1	-1	1	1	-1	-1	1	1	1	1	-1	-1	-1	1	-1	-1	-1	1	1	-1	-1	-1	-1	-1	1	1	-1	1	-1	1
1183.09034313533	1060.65602835221	10.086723683429	764.261809062794	1.60457173160025	1085.55663015048	1	-1	-1	-1	1	1	1	-1	1	-1	-1	1	-1	1	1	1	-1	-1	1	1	-1	-1	-1	-1	1	1	1	-1	1	1	1	-1	-1	1	1	1	1	1	-1	-1	1	-1	1	-1
1234.29732283783	1126.85817844686	14.2090101447491	756.371500201504	1.61911435345558	1144.43788721698	-1	1	1	1	-1	-1	-1	1	-1	1	1	1	-1	1	1	1	-1	-1	1	1	-1	-1	-1	-1	1	1	1	-1	1	1	1	1	1	-1	-1	-1	-1	-1	1	1	-1	1	-1	1
1257.79988175645	1136.34504255908	12.1906342510931	780.425667255142	1.60760531462821	1167.26826005626	-1	1	1	1	-1	-1	-1	1	-1	1	1	-1	1	-1	-1	-1	1	1	-1	-1	1	1	1	1	-1	-1	-1	1	-1	-1	-1	1	1	-1	-1	-1	-1	-1	1	1	-1	1	-1	1
1128.748571966	1063.36603650397	15.6726621744263	722.478654676574	1.57923127534198	1132.73173994374	-1	1	1	1	-1	-1	1	-1	1	-1	-1	1	-1	1	1	1	-1	-1	1	1	-1	-1	-1	-1	1	1	1	-1	1	1	1	-1	-1	1	1	1	1	1	-1	-1	1	-1	1	-1
1123.60513566441	1106.47392616334	16.4760155138481	739.466637330532	1.57643399424502	1234.28597534993	1	-1	-1	-1	1	-1	-1	1	-1	1	1	-1	1	-1	-1	-1	1	1	-1	-1	1	1	1	1	-1	-1	-1	1	-1	-1	-1	-1	-1	1	1	1	1	1	-1	-1	1	1	-1	1
1172.98394637708	1040.7407935954	13.4919798920972	755.875380020136	1.56298928909999	1096.46876912088	1	-1	-1	-1	1	1	1	-1	1	-1	-1	1	-1	1	1	1	-1	-1	1	1	-1	-1	-1	-1	1	1	1	-1	1	1	1	-1	-1	1	1	1	1	1	-1	-1	1	-1	1	-1
1139.69383114538	1042.42191315754	15.6726621744263	755.575476839443	1.56298928909999	1076.62616362047	1	-1	-1	-1	1	1	1	-1	1	-1	-1	1	-1	1	1	1	-1	-1	1	1	-1	-1	-1	-1	1	1	1	-1	1	1	1	-1	-1	1	1	1	1	1	-1	-1	1	-1	1	-1
1164.92111173806	1104.98327717633	15.3506734433962	744.124619979864	1.58580512171646	1214.44336984952	-1	1	1	1	-1	-1	-1	1	-1	1	1	-1	1	-1	-1	-1	1	1	-1	-1	1	1	1	1	-1	-1	-1	1	-1	-1	-1	1	1	-1	-1	-1	-1	-1	1	1	-1	1	-1	1
1178.79981009715	1065.90997100991	12.7933973731905	746.532821730212	1.56772223651461	1155.56211278302	-1	1	1	1	-1	-1	-1	1	-1	1	1	-1	1	-1	-1	-1	1	1	-1	-1	1	1	1	1	-1	-1	-1	1	-1	-1	-1	-1	-1	1	1	1	1	1	-1	-1	1	-1	1	-1
1264.83382295665	1141.96201514766	13.0515231586729	777.521345323426	1.60760531462821	1167.26826005626	1	-1	-1	-1	1	1	1	-1	-1	1	1	-1	1	-1	-1	-1	1	1	-1	-1	1	1	1	1	-1	-1	-1	1	-1	-1	-1	1	1	-1	-1	-1	-1	-1	1	1	-1	1	-1	1
1150.06099802772	1035.34523880484	10.4210967040308	755.875380020136	1.57385908077925	1085.55663015048	1	-1	-1	-1	1	1	1	-1	1	-1	-1	1	-1	1	1	1	-1	-1	1	1	-1	-1	-1	-1	1	1	1	-1	1	1	-1	1	1	1	1	1	1	1	-1	-1	1	-1	1	-1
1278.28704308421	1145.77512265315	12.1906342510931	780.425667255142	1.60760531462821	1203.53123087912	-1	1	1	1	-1	-1	-1	1	-1	1	1	-1	1	-1	-1	-1	1	1	-1	-1	1	1	1	1	-1	-1	-1	1	-1	-1	-1	1	1	-1	-1	-1	-1	-1	1	1	-1	1	-1	1
1257.79988175645	1136.34504255908	12.1906342510931	780.425667255142	1.60760531462821	1167.26826005626	-1	1	1	1	-1	-1	-1	1	-1	1	1	-1	1	-1	-1	-1	1	1	-1	-1	1	1	1	1	-1	-1	-1	1	-1	-1	-1	1	1	-1	-1	-1	-1	-1	1	1	-1	1	-1	1
1150.47276210767	1069.11313557131	14.8117732668466	722.478654676574	1.57923127534198	1132.73173994374	-1	1	1	1	-1	-1	-1	1	-1	1	1	1	-1	1	1	1	-1	-1	1	1	-1	-1	-1	-1	1	1	1	-1	1	1	1	-1	-1	1	1	1	1	1	-1	-1	1	-1	1	-1
1183.09034313533	1060.65602835221	10.086723683429	764.261809062794	1.60457173160025	1085.55663015048	1	-1	-1	-1	1	1	1	-1	1	-1	-1	1	-1	1	1	1	-1	-1	1	1	-1	-1	-1	-1	1	1	1	-1	1	1	1	-1	-1	1	1	1	1	1	-1	-1	1	-1	1	-1
1292.3055007982	1158.43817284078	12.1906342510931	780.425667255142	1.6238473008702	1203.53123087912	-1	1	1	1	-1	-1	-1	1	-1	1	1	-1	1	-1	-1	-1	1	1	-1	-1	1	1	1	1	-1	-1	-1	1	-1	-1	-1	1	1	-1	-1	-1	-1	-1	1	1	-1	1	-1	1
1156.00730251441	1061.35337348533	14.8117732668466	738.229469878332	1.57923127534198	1084.16607784066	-1	1	1	1	-1	-1	-1	1	-1	1	1	-1	1	-1	-1	-1	1	1	-1	-1	-1	-1	-1	-1	1	1	1	-1	1	1	1	-1	-1	1	1	1	1	1	-1	-1	1	-1	1	-1
1155.86697065835	1056.6271462018	14.8117732668466	729.543137654981	1.57923127534198	1097.17510979326	-1	1	1	1	-1	-1	-1	1	-1	1	1	-1	1	-1	-1	-1	1	1	-1	-1	-1	-1	-1	-1	1	1	1	-1	1	1	1	-1	-1	1	1	1	1	1	-1	-1	1	-1	1	-1
1182.66853285958	1066.44412105932	10.4210967040308	719.274429564165	1.62664458196717	1137.11005959243	1	-1	-1	-1	1	1	1	-1	1	-1	-1	1	-1	1	1	1	-1	-1	1	1	-1	-1	-1	-1	1	1	1	1	-1	-1	-1	1	1	-1	-1	-1	-1	-1	-1	-1	1	-1	1	-1
1185.7490327289	1054.72172542116	13.7595815808311	788.709249025625	1.55148025027262	1084.16607784066	1	-1	-1	-1	1	1	1	1	-1	1	1	-1	1	-1	-1	-1	1	1	-1	-1	1	1	-1	-1	1	1	1	-1	1	1	1	-1	-1	1	1	1	1	1	-1	-1	1	-1	1	-1
1168.201163365	1054.58986810553	14.0939546014329	746.532821730212	1.54054984904013	1155.56211278302	-1	1	1	1	-1	-1	-1	1	-1	1	1	-1	1	-1	-1	-1	1	1	-1	-1	1	1	1	1	-1	-1	-1	1	-1	-1	-1	-1	-1	1	1	1	1	1	-1	-1	1	-1	1	-1
1257.79988175645	1136.34504255908	12.1906342510931	780.425667255142	1.60760531462821	1167.26826005626	-1	1	1	1	-1	-1	-1	1	-1	1	1	-1	1	-1	-1	-1	1	1	-1	-1	1	1	1	1	-1	-1	-1	1	-1	-1	-1	1	1	-1	-1	-1	-1	-1	1	1	-1	1	-1	1
1126.60310329572	1061.77762871031	15.6726621744263	719.574332744858	1.57923127534198	1132.73173994374	1	-1	-1	-1	1	1	1	-1	1	-1	-1	1	-1	1	1	1	-1	-1	1	1	-1	-1	-1	-1	1	1	1	-1	1	1	1	-1	-1	1	1	1	1	1	-1	-1	1	-1	1	-1
1126.60310329572	1061.77762871031	15.6726621744263	719.574332744858	1.57923127534198	1132.73173994374	1	-1	-1	-1	1	1	1	-1	1	-1	-1	1	-1	1	1	1	-1	-1	1	1	-1	-1	-1	-1	1	1	1	-1	1	1	1	-1	-1	1	1	1	1	1	-1	-1	1	-1	1	-1
1257.79988175645	1136.34504255908	12.1906342510931	780.425667255142	1.60760531462821	1167.26826005626	-1	1	1	1	-1	-1	-1	1	-1	1	1	-1	1	-1	-1	-1	1	1	-1	-1	1	1	1	1	-1	-1	-1	1	-1	-1	-1	1	1	-1	-1	-1	-1	-1	1	1	-1	1	-1	1
1257.79988175645	1136.34504255908	12.1906342510931	780.425667255142	1.60760531462821	1167.26826005626	-1	1	1	1	-1	-1	-1	1	-1	1	1	-1	1	-1	-1	-1	1	1	-1	-1	1	1	1	1	-1	-1	-1	1	-1	-1	-1	1	1	-1	-1	-1	-1	-1	1	1	-1	1	-1	1
1151.03271405498	1023.98038365296	10.086723683429	751.41361437148	1.57642797920813	1062.30269128021	1	-1	-1	-1	1	1	1	-1	1	-1	-1	1	-1	1	1	1	-1	-1	1	1	-1	-1	-1	-1	1	1	1	-1	1	1	1	-1	-1	1	1	1	1	1	-1	-1	1	-1	1	-1
1176.55235408097	1055.81902639834	10.086723683429	755.875380020136	1.60457173160025	1085.55663015048	1	-1	-1	-1	1	1	1	-1	1	-1	-1	1	-1	1	1	1	-1	-1	1	1	-1	-1	-1	-1	1	1	1	-1	1	1	1	-1	-1	1	1	1	1	1	-1	-1	1	-1	1	-1
1014.08685468777	1073.59999349067	19.3552803150839	717.16613099451	1.58794303307238	1191.61299701024	1	-1	-1	-1	1	1	1	-1	1	-1	-1	1	-1	1	1	1	-1	-1	1	1	-1	-1	-1	-1	1	1	1	-1	1	1	1	-1	-1	1	1	1	-1	-1	1	1	-1	1	-1	1
1248.88125149532	1125.27408867818	12.9084529165068	756.371500201504	1.64628674093006	1144.43788721698	-1	1	1	1	-1	-1	-1	1	-1	1	1	-1	-1	1	1	1	-1	-1	1	1	-1	-1	-1	-1	1	1	1	-1	1	1	1	-1	1	-1	-1	-1	-1	-1	1	1	-1	1	-1	1
1126.60310329572	1061.77762871031	15.6726621744263	719.574332744858	1.57923127534198	1132.73173994374	1	-1	-1	-1	1	1	1	-1	1	-1	-1	1	-1	1	1	1	-1	-1	1	1	-1	-1	-1	-1	1	1	1	-1	1	1	1	-1	-1	1	1	1	1	1	-1	-1	1	-1	1	-1
1171.42558946263	1049.86834117953	13.7595815808311	743.628499798496	1.55148025027262	1119.29914196014	1	-1	-1	-1	1	1	1	-1	-1	1	1	-1	1	-1	-1	-1	1	1	-1	-1	1	1	1	1	-1	-1	-1	1	-1	-1	1	-1	-1	1	1	1	1	1	-1	-1	1	-1	1	-1
1150.47276210767	1069.11313557131	14.8117732668466	722.478654676574	1.57923127534198	1132.73173994374	1	-1	1	1	-1	-1	-1	1	-1	1	-1	1	-1	1	1	1	-1	-1	1	1	-1	-1	-1	-1	1	1	1	-1	1	1	1	-1	-1	1	1	1	1	1	-1	-1	1	-1	1	-1
1128.748571966	1063.36603650397	15.6726621744263	722.478654676574	1.57923127534198	1132.73173994374	-1	1	1	-1	1	1	1	-1	1	-1	-1	1	-1	1	1	1	-1	-1	1	1	-1	-1	-1	-1	1	1	1	-1	1	1	1	-1	-1	1	1	1	1	1	-1	-1	1	-1	1	-1
1128.63777701631	1099.34137217957	16.5296141433826	749.149241966593	1.57753191095531	1202.82489020674	1	-1	-1	-1	1	1	1	-1	1	-1	-1	1	-1	1	1	1	-1	-1	1	1	-1	-1	1	1	-1	-1	-1	1	-1	-1	-1	1	1	-1	-1	-1	-1	-1	1	1	-1	1	-1	1
1128.748571966	1063.36603650397	15.6726621744263	722.478654676574	1.57923127534198	1132.73173994374	-1	1	1	1	-1	1	1	-1	1	-1	-1	1	-1	1	1	1	-1	-1	1	1	-1	-1	-1	-1	1	1	1	-1	1	1	1	-1	-1	1	1	1	1	1	-1	-1	1	-1	1	-1
1192.15695439437	1065.77614290085	10.5995423885279	791.613570957342	1.58952242942636	1109.51690969313	-1	1	1	1	-1	-1	-1	1	-1	1	1	-1	1	-1	-1	-1	1	1	-1	-1	1	1	1	1	-1	-1	1	-1	1	1	1	-1	-1	1	1	1	1	1	-1	-1	1	-1	1	-1
1257.79988175645	1136.34504255908	12.1906342510931	780.425667255142	1.60760531462821	1167.26826005626	-1	1	1	1	-1	-1	-1	1	-1	1	1	-1	1	-1	-1	-1	1	1	-1	-1	1	1	1	1	-1	-1	-1	1	-1	-1	-1	1	1	-1	-1	-1	-1	-1	1	1	-1	1	-1	1
1176.31696490836	1046.2335675275	10.086723683429	755.575476839443	1.60457173160025	1065.71402465007	1	-1	-1	-1	1	1	1	-1	1	-1	-1	1	-1	1	1	1	-1	-1	1	1	-1	-1	-1	-1	1	1	1	-1	1	1	1	-1	-1	1	1	1	1	1	-1	-1	1	-1	1	-1
1257.79988175645	1136.34504255908	12.1906342510931	780.425667255142	1.60760531462821	1167.26826005626	1	-1	1	1	-1	-1	-1	1	-1	1	1	-1	1	-1	-1	-1	1	1	-1	-1	1	1	1	1	-1	-1	-1	1	-1	-1	-1	1	1	-1	-1	-1	-1	-1	1	1	-1	1	-1	1
1176.31696490836	1046.2335675275	10.086723683429	755.575476839443	1.60457173160025	1065.71402465007	1	-1	-1	-1	1	1	1	-1	1	-1	-1	1	-1	1	1	1	-1	-1	1	1	-1	-1	-1	-1	1	1	1	-1	1	1	1	-1	-1	1	1	1	1	1	-1	-1	1	-1	1	-1
1157.60149432164	1139.59380623745	16.211562350976	725.469482846391	1.6238473008702	1215.83392215934	1	-1	-1	-1	1	1	1	-1	1	-1	-1	1	-1	1	1	-1	1	1	-1	-1	1	1	1	1	-1	-1	-1	1	-1	-1	-1	1	1	-1	-1	-1	-1	-1	1	1	-1	1	-1	1
1074.17714802585	1058.41474548086	17.84630526426	727.960761787516	1.5827715386885	1132.73173994374	1	-1	-1	-1	1	1	1	-1	1	-1	-1	1	-1	1	1	1	-1	-1	1	1	-1	-1	-1	-1	1	1	1	-1	1	1	1	-1	-1	1	1	1	1	1	-1	-1	1	-1	1	-1
1157.69397180846	1053.86164205249	14.6204704884108	719.574332744858	1.57923127534198	1132.73173994374	1	-1	-1	-1	1	1	1	-1	1	-1	-1	1	-1	1	1	1	-1	-1	-1	-1	-1	-1	-1	-1	1	1	1	-1	1	1	1	-1	-1	1	1	1	1	1	-1	-1	1	-1	1	-1
1126.60310329572	1061.77762871031	15.6726621744263	719.574332744858	1.57923127534198	1132.73173994374	1	-1	-1	-1	1	1	1	-1	1	-1	-1	1	-1	1	1	1	-1	-1	1	1	-1	-1	-1	-1	1	1	1	-1	1	1	1	-1	-1	1	1	1	1	1	-1	-1	1	-1	1	-1
1024.32945508556	895.618022917744	7.91308059359526	755.875380020136	1.60103146825373	1085.55663015048	1	-1	-1	-1	1	1	1	-1	1	-1	-1	1	-1	1	1	1	-1	-1	1	1	-1	-1	-1	-1	1	1	1	-1	1	1	1	-1	-1	1	1	1	1	1	-1	-1	1	-1	1	-1
1126.60310329572	1061.77762871031	15.6726621744263	719.574332744858	1.57923127534198	1132.73173994374	1	-1	-1	-1	1	1	1	-1	1	-1	-1	1	-1	1	1	1	-1	-1	1	1	-1	-1	-1	-1	1	1	1	-1	1	1	1	-1	-1	1	1	1	1	1	-1	-1	1	-1	1	-1
1126.60310329572	1061.77762871031	15.6726621744263	719.574332744858	1.57923127534198	1132.73173994374	1	-1	-1	-1	1	1	1	-1	1	-1	-1	1	-1	1	1	1	-1	-1	1	1	-1	-1	-1	-1	1	1	1	-1	1	1	1	-1	-1	1	1	1	1	1	-1	-1	1	-1	1	-1
1228.99354253751	1109.98599334303	13.7693418240866	753.467178269788	1.61328348933065	1144.43788721698	1	-1	-1	-1	1	1	1	-1	1	-1	-1	1	-1	1	1	1	-1	-1	1	1	-1	-1	-1	-1	1	1	1	-1	1	1	1	-1	-1	1	1	1	-1	-1	1	1	-1	1	-1	1
1173.77590512586	1053.28924641658	10.086723683429	755.875380020136	1.60103146825373	1085.55663015048	1	-1	-1	-1	1	1	1	-1	1	-1	-1	1	-1	1	1	1	-1	-1	1	1	-1	-1	-1	-1	1	1	1	-1	1	1	1	-1	-1	1	1	1	1	1	-1	-1	1	-1	1	-1
1164.92111173806	1104.98327717633	15.3506734433962	744.124619979864	1.58580512171646	1214.44336984952	-1	1	1	1	-1	-1	-1	1	-1	1	1	-1	1	-1	-1	-1	1	1	-1	-1	1	1	1	1	-1	-1	-1	1	-1	-1	-1	1	1	-1	-1	-1	-1	-1	1	1	-1	1	-1	1
1126.60310329572	1061.77762871031	15.6726621744263	719.574332744858	1.57923127534198	1132.73173994374	1	-1	-1	-1	1	1	1	-1	1	-1	-1	1	-1	1	1	1	-1	-1	1	1	-1	-1	-1	-1	1	1	1	-1	1	1	1	-1	-1	1	1	1	1	1	-1	-1	1	-1	1	-1
1090.34276925488	1113.10275779152	17.7765727420904	748.58638562852	1.58226485836994	1237.69730871979	-1	1	1	1	-1	-1	-1	1	-1	1	1	-1	1	-1	-1	-1	1	1	-1	-1	1	1	1	1	-1	-1	-1	1	-1	-1	-1	1	1	-1	-1	-1	-1	-1	1	1	-1	1	-1	1
1125.44158850709	1090.23052170715	16.9293810163897	715.112567096201	1.62952547557265	1134.4334880283	1	-1	-1	-1	1	1	1	-1	1	-1	-1	1	-1	1	1	1	-1	-1	1	1	-1	-1	-1	-1	1	1	1	-1	1	1	1	-1	-1	1	1	1	1	1	-1	-1	1	-1	-1	1
1168.201163365	1054.58986810553	14.0939546014329	746.532821730212	1.54054984904013	1155.56211278302	-1	1	1	1	-1	-1	-1	1	-1	1	1	-1	1	-1	-1	-1	1	1	-1	-1	1	1	1	1	-1	-1	-1	1	-1	-1	-1	1	1	-1	1	1	1	1	-1	-1	1	-1	1	-1
1220.59988449696	1136.89085260035	14.3713165334223	744.124619979864	1.6238473008702	1203.53123087912	-1	1	1	1	-1	-1	-1	1	-1	1	1	-1	1	-1	-1	-1	1	1	-1	-1	1	1	1	1	-1	-1	-1	1	-1	-1	-1	1	1	-1	-1	-1	-1	-1	1	1	-1	1	-1	1
1127.88289453786	1127.54638698928	17.2637540369915	725.469482846391	1.6238473008702	1226.74606112973	1	-1	-1	-1	1	1	1	-1	1	-1	-1	1	-1	1	1	1	-1	-1	1	1	1	1	1	1	-1	-1	-1	1	-1	-1	-1	1	1	-1	-1	-1	-1	-1	1	1	-1	1	-1	1
1255.59307732477	1134.7516578168	12.1906342510931	777.521345323426	1.60760531462821	1167.26826005626	1	-1	-1	-1	1	1	1	-1	-1	1	1	-1	1	-1	-1	-1	1	1	-1	-1	1	1	1	1	-1	-1	-1	1	-1	-1	-1	1	1	-1	-1	-1	-1	-1	1	1	-1	1	-1	1
1257.79988175645	1136.34504255908	12.1906342510931	780.425667255142	1.60760531462821	1167.26826005626	-1	1	1	1	-1	-1	-1	1	-1	1	1	-1	1	-1	-1	-1	1	1	-1	-1	1	1	1	1	-1	-1	-1	1	-1	-1	-1	1	1	-1	-1	-1	-1	-1	1	1	-1	1	-1	1
1257.79988175645	1136.34504255908	12.1906342510931	780.425667255142	1.60760531462821	1167.26826005626	-1	1	1	1	-1	-1	-1	1	-1	1	1	-1	1	-1	-1	-1	1	1	-1	-1	1	1	1	1	-1	-1	-1	1	-1	-1	-1	1	1	-1	-1	-1	-1	-1	1	1	-1	1	-1	1
1263.16755518085	1137.45050428882	12.1906342510931	744.124619979864	1.6238473008702	1203.53123087912	-1	1	1	1	-1	-1	-1	1	-1	1	1	-1	1	-1	-1	-1	1	1	-1	-1	1	1	1	1	-1	-1	-1	1	-1	-1	-1	1	1	-1	-1	-1	-1	-1	1	1	-1	1	-1	1
1237.42846691418	1138.83167454516	14.1037148446884	753.467178269788	1.61911435345558	1172.39315515893	1	-1	-1	-1	1	1	1	-1	1	-1	-1	1	-1	1	1	1	-1	-1	1	1	-1	-1	-1	-1	1	1	1	-1	1	1	-1	1	1	-1	-1	-1	-1	-1	1	1	-1	1	-1	1
1087.64434252994	1103.61042146959	17.7765727420904	744.424523160557	1.58226485836994	1234.28597534993	-1	1	1	1	-1	-1	-1	1	-1	1	1	-1	1	-1	-1	-1	1	1	-1	-1	1	1	1	1	-1	-1	-1	1	-1	-1	-1	1	1	-1	-1	-1	-1	-1	1	1	-1	1	-1	1
1141.99550188429	1002.70444520916	9.22583477584923	754.317936303195	1.60457173160025	1062.30269128021	-1	1	1	1	-1	-1	-1	1	1	-1	-1	1	-1	1	1	1	-1	-1	1	1	-1	-1	-1	-1	1	1	1	-1	1	1	1	-1	-1	1	1	1	1	1	-1	-1	1	-1	1	-1
1126.60310329572	1061.77762871031	15.6726621744263	719.574332744858	1.57923127534198	1132.73173994374	1	-1	-1	-1	1	1	1	-1	1	-1	-1	1	-1	1	1	1	-1	-1	1	1	-1	-1	-1	-1	1	1	1	-1	1	-1	1	-1	-1	1	1	1	1	1	-1	-1	1	-1	1	-1
1126.60310329572	1043.17131193483	15.6726621744263	719.574332744858	1.57923127534198	1096.46876912088	1	-1	-1	-1	1	1	1	-1	1	-1	-1	1	-1	1	1	1	-1	-1	1	1	-1	-1	-1	-1	1	1	1	-1	1	1	1	-1	-1	1	1	1	1	1	-1	-1	1	-1	1	-1
1093.39765675132	1103.41852684923	17.7765727420904	740.28303377664	1.59377389719731	1202.5642446003	1	-1	-1	1	-1	-1	-1	1	-1	1	1	-1	1	-1	-1	-1	1	1	-1	-1	1	-1	-1	-1	1	1	1	-1	1	1	-1	1	1	-1	-1	-1	-1	-1	1	1	-1	1	-1	1
1196.79231889288	1097.14377496345	14.0939546014329	748.58638562852	1.57355310063954	1196.04520308988	-1	1	1	1	-1	-1	-1	1	-1	1	1	-1	1	-1	-1	-1	1	1	-1	-1	1	1	1	1	-1	-1	-1	1	-1	-1	-1	1	1	-1	-1	-1	-1	-1	1	1	-1	1	1	-1
1183.09034313533	1060.65602835221	10.086723683429	764.261809062794	1.60457173160025	1085.55663015048	1	-1	-1	-1	1	1	1	-1	1	-1	-1	1	-1	1	1	1	-1	-1	1	1	-1	-1	-1	-1	1	1	1	-1	1	1	1	-1	-1	1	1	1	1	1	-1	-1	1	-1	1	-1
1126.60310329572	1061.77762871031	15.6726621744263	719.574332744858	1.57923127534198	1132.73173994374	1	-1	-1	-1	1	1	1	-1	1	-1	-1	1	-1	1	1	1	-1	-1	1	1	-1	-1	-1	-1	1	1	1	-1	1	1	1	-1	-1	1	1	1	1	1	-1	-1	1	-1	1	-1
1227.94493747622	1136.08904937446	15.0698990523289	753.467178269788	1.64245085133608	1144.43788721698	1	-1	-1	-1	1	1	1	-1	1	-1	-1	1	-1	1	1	1	-1	-1	1	1	-1	-1	-1	-1	1	1	1	-1	1	1	1	1	1	-1	-1	-1	-1	-1	1	1	-1	1	-1	1
1205.352488355	1067.73284738125	11.5956987342529	718.016889027917	1.62598521222613	1140.21776773299	-1	1	1	1	-1	-1	1	-1	1	-1	-1	1	-1	1	1	1	-1	-1	1	1	-1	-1	-1	-1	1	1	1	-1	1	1	1	-1	-1	1	1	1	1	1	-1	-1	1	-1	1	1
1278.28704308421	1145.77512265315	12.1906342510931	780.425667255142	1.60760531462821	1203.53123087912	-1	1	1	1	-1	-1	-1	1	-1	1	1	-1	1	-1	-1	-1	1	1	-1	-1	1	1	1	1	-1	-1	-1	1	-1	-1	-1	1	1	-1	-1	-1	-1	-1	1	1	-1	1	-1	1
1126.60310329572	1061.77762871031	15.6726621744263	719.574332744858	1.57923127534198	1132.73173994374	1	-1	-1	-1	1	1	1	-1	1	-1	-1	1	-1	1	1	1	-1	-1	1	1	-1	-1	-1	-1	1	1	1	-1	1	1	1	-1	-1	1	1	1	1	1	-1	-1	1	-1	1	-1
1180.09342204815	1054.56374370345	13.7595815808311	742.071056081555	1.57126249986113	1104.3529059708	-1	1	1	1	-1	-1	-1	1	-1	1	1	-1	1	-1	-1	-1	1	1	-1	-1	1	1	1	1	-1	-1	-1	1	-1	1	1	-1	-1	1	1	1	1	1	-1	-1	1	-1	1	-1
1227.38836927881	1108.82957278996	13.7693418240866	751.41361437148	1.61328348933065	1144.43788721698	1	-1	-1	-1	1	1	1	-1	1	-1	-1	1	-1	1	1	1	-1	-1	1	1	-1	-1	-1	-1	1	1	1	-1	1	1	1	-1	-1	1	1	1	1	1	-1	-1	-1	1	-1	1
1257.79988175645	1136.34504255908	12.1906342510931	780.425667255142	1.60760531462821	1167.26826005626	-1	1	1	1	-1	-1	-1	1	-1	1	1	-1	1	-1	-1	-1	1	1	-1	-1	1	1	1	1	-1	-1	-1	1	-1	-1	-1	1	1	-1	-1	-1	-1	-1	1	1	-1	1	-1	1
1200.75137457691	1063.51091520135	12.5126229821232	751.713517552172	1.60103146825373	1082.14529678063	1	-1	-1	-1	1	1	1	-1	1	-1	-1	1	-1	1	1	1	-1	-1	1	1	-1	-1	-1	-1	1	1	1	-1	1	1	1	-1	-1	1	1	1	1	1	-1	-1	1	-1	1	-1
1193.55882201195	1068.24273193322	13.7595815808311	755.312523682064	1.56772223651461	1120.42904866353	-1	1	1	1	-1	-1	-1	1	-1	1	1	-1	1	-1	-1	-1	1	1	-1	-1	1	1	1	1	-1	-1	-1	-1	1	1	1	-1	-1	1	1	1	1	1	-1	-1	1	-1	1	-1
1158.64192666253	1032.24915075363	9.63335818088742	782.83386900549	1.58952242942636	1108.38700298976	-1	1	1	1	-1	-1	-1	1	-1	1	1	-1	1	-1	-1	-1	1	1	-1	-1	1	1	1	1	-1	-1	-1	1	-1	-1	-1	-1	-1	1	1	1	1	1	-1	-1	1	-1	1	-1
1158.65755066241	1107.38976266606	16.7901766396211	777.521345323426	1.60760531462821	1167.26826005626	1	-1	-1	-1	1	1	1	1	-1	1	1	-1	1	-1	-1	-1	1	1	-1	-1	1	1	1	1	-1	-1	-1	1	-1	-1	-1	1	1	-1	-1	-1	-1	-1	1	1	-1	1	-1	1
1111.12779142677	1134.78716069983	17.7765727420904	748.58638562852	1.61040861076206	1237.69730871979	-1	1	1	1	-1	-1	-1	1	-1	1	1	-1	1	-1	-1	-1	1	1	-1	-1	1	1	1	1	-1	-1	-1	1	-1	-1	-1	1	1	-1	-1	-1	-1	-1	1	1	-1	1	-1	1
1164.92111173806	1104.98327717633	15.3506734433962	744.124619979864	1.58580512171646	1214.44336984952	-1	1	1	1	-1	-1	-1	1	-1	1	1	-1	1	-1	-1	-1	1	1	-1	-1	1	1	1	1	-1	-1	-1	1	-1	-1	-1	1	1	-1	-1	-1	-1	-1	1	1	-1	1	-1	1
1114.11470517025	1031.4916484272	15.6726621744263	719.574332744858	1.56298928909999	1096.46876912088	1	-1	-1	-1	1	1	1	-1	1	-1	-1	1	-1	1	1	1	-1	-1	1	1	-1	-1	-1	-1	1	1	1	-1	1	1	1	-1	-1	1	1	1	1	1	-1	-1	1	-1	1	-1
1095.28184606469	980.109261222598	8.50801611043553	778.372103356833	1.57074980450569	1130.19650311925	-1	1	1	1	-1	-1	-1	1	-1	1	1	-1	1	-1	-1	-1	1	1	-1	-1	1	1	1	1	-1	-1	-1	1	-1	-1	-1	1	1	-1	-1	-1	-1	1	-1	-1	1	-1	1	-1
1290.48221179958	1168.42320199202	12.1906342510931	781.68320779139	1.63574906702033	1190.52219892652	1	-1	-1	-1	1	1	1	1	-1	1	1	-1	1	-1	-1	-1	1	1	-1	-1	1	1	1	1	-1	-1	-1	1	-1	-1	-1	1	1	-1	-1	-1	-1	-1	1	1	-1	1	-1	1
1160.23496702824	1067.22606755604	14.8117732668466	735.325147946616	1.57923127534198	1120.42904866353	1	-1	-1	-1	1	1	1	1	-1	1	1	-1	1	1	1	1	-1	-1	1	1	-1	-1	-1	-1	1	1	1	-1	1	1	1	-1	-1	1	1	1	1	1	-1	-1	1	-1	1	-1
1087.64434252994	1103.61042146959	17.7765727420904	744.424523160557	1.58226485836994	1234.28597534993	-1	1	1	1	-1	-1	-1	1	-1	1	1	-1	1	-1	-1	-1	1	1	-1	-1	1	1	1	1	-1	-1	-1	1	-1	-1	-1	1	1	-1	-1	-1	-1	-1	1	1	-1	1	-1	1
1257.79988175645	1136.34504255908	12.1906342510931	780.425667255142	1.60760531462821	1167.26826005626	-1	1	1	1	-1	-1	-1	1	-1	1	1	-1	1	-1	-1	-1	1	1	-1	-1	1	1	1	1	-1	-1	-1	1	-1	-1	-1	1	1	-1	-1	-1	-1	-1	1	1	-1	1	-1	1
1257.79988175645	1136.34504255908	12.1906342510931	780.425667255142	1.60760531462821	1167.26826005626	-1	1	1	1	-1	-1	-1	1	-1	1	1	-1	1	-1	-1	-1	1	1	-1	-1	1	1	1	1	-1	-1	-1	1	-1	-1	-1	1	1	-1	-1	-1	-1	-1	1	1	-1	1	-1	1
1255.81698474135	1118.64668575007	11.0539306766126	744.124619979864	1.6238473008702	1203.53123087912	1	1	1	1	-1	-1	-1	1	-1	1	1	-1	1	-1	-1	-1	1	1	-1	-1	1	1	1	1	-1	-1	-1	1	-1	-1	-1	1	1	-1	-1	-1	-1	-1	1	1	-1	1	-1	1
1220.87894327983	1090.12780626232	13.7693418240866	751.41361437148	1.61328348933065	1103.95479691012	1	-1	-1	-1	1	1	1	-1	1	-1	-1	1	-1	1	1	1	-1	-1	1	1	-1	-1	-1	-1	1	1	1	-1	1	1	1	-1	-1	1	1	1	1	1	-1	-1	1	-1	1	-1
1203.98035926929	1065.82028754308	12.5126229821232	755.875380020136	1.60103146825373	1085.55663015048	1	-1	-1	-1	1	1	1	-1	1	-1	-1	1	-1	1	1	1	-1	-1	1	1	-1	-1	-1	-1	1	1	1	-1	1	1	1	-1	-1	1	1	1	1	1	-1	-1	1	-1	1	-1
1257.79988175645	1136.34504255908	12.1906342510931	780.425667255142	1.60760531462821	1167.26826005626	-1	1	1	1	-1	-1	-1	1	-1	1	1	-1	1	-1	-1	-1	1	1	-1	-1	1	1	1	1	-1	-1	-1	1	-1	-1	-1	1	1	-1	-1	-1	-1	-1	1	1	-1	1	-1	1
1154.35999546828	1011.80283951521	9.22583477584923	770.068751504954	1.60457173160025	1062.30269128021	-1	1	1	1	-1	-1	-1	1	-1	1	1	-1	1	1	1	1	-1	-1	1	1	-1	-1	-1	-1	1	1	1	-1	1	1	1	-1	-1	1	1	1	1	1	-1	-1	1	-1	1	-1
1284.8166851583	1160.37765357533	12.1906342510931	784.587529723105	1.63574906702033	1170.67959342611	-1	1	1	1	-1	-1	-1	1	-1	1	1	-1	1	-1	-1	-1	1	1	-1	-1	1	1	1	1	-1	-1	-1	1	-1	-1	-1	1	1	-1	-1	-1	-1	-1	1	1	-1	1	-1	1
1187.17052663987	1058.52743421252	10.086723683429	727.960761787516	1.61727345449572	1121.81960097335	1	-1	-1	-1	1	1	1	-1	1	-1	-1	1	-1	1	1	1	-1	-1	1	1	-1	-1	-1	-1	1	1	1	-1	1	1	1	-1	-1	1	1	1	1	1	-1	-1	1	-1	1	-1
1230.7189828217	1133.97515359605	14.1037148446884	744.687476317936	1.61911435345558	1179.57095133647	1	-1	-1	-1	1	1	1	-1	1	-1	-1	1	-1	1	1	1	-1	-1	1	1	-1	-1	-1	-1	1	1	1	1	-1	-1	-1	1	1	-1	-1	-1	-1	-1	1	1	-1	1	-1	1
1234.16168640685	1134.4756026382	14.1037148446884	761.770530121668	1.60760531462821	1179.57095133647	1	-1	-1	-1	1	1	1	-1	1	-1	-1	1	-1	1	1	1	-1	-1	1	1	1	1	1	1	-1	-1	-1	1	-1	-1	-1	1	1	-1	-1	-1	-1	-1	1	1	-1	1	-1	1
1173.22765985759	1038.35584509238	12.5126229821232	755.875380020136	1.56298928909999	1096.46876912088	1	-1	-1	-1	1	1	1	-1	1	-1	-1	1	-1	1	1	1	-1	-1	1	1	-1	-1	-1	-1	1	1	1	-1	1	1	1	-1	-1	1	1	1	1	1	-1	-1	1	-1	1	-1
1216.17506131946	1075.79241291148	11.6517340745434	774.530517153609	1.60103146825373	1109.51690969313	-1	1	1	1	-1	-1	-1	1	-1	1	1	-1	1	-1	-1	-1	-1	-1	1	1	-1	-1	-1	-1	1	1	1	-1	1	1	1	-1	-1	1	1	1	1	1	-1	-1	1	-1	1	-1
1172.98394637708	1040.7407935954	13.4919798920972	755.875380020136	1.56298928909999	1096.46876912088	1	-1	-1	-1	1	1	1	-1	1	-1	-1	1	-1	1	1	1	-1	-1	1	1	-1	-1	-1	-1	1	1	1	-1	1	1	1	-1	-1	1	1	1	1	1	-1	-1	1	-1	1	-1
1126.60310329572	1061.77762871031	15.6726621744263	719.574332744858	1.57923127534198	1132.73173994374	1	-1	-1	-1	1	1	1	-1	1	-1	-1	1	-1	1	1	1	-1	-1	1	1	-1	-1	-1	-1	1	1	1	-1	1	1	1	-1	-1	1	1	1	1	1	-1	-1	1	-1	1	-1
1257.79988175645	1136.34504255908	12.1906342510931	780.425667255142	1.60760531462821	1167.26826005626	-1	1	1	1	-1	-1	-1	1	-1	1	1	-1	1	-1	-1	-1	1	1	-1	-1	1	1	1	1	-1	-1	-1	1	-1	-1	-1	1	1	-1	-1	-1	-1	-1	1	1	-1	1	-1	1
1183.09034313533	1060.65602835221	10.086723683429	764.261809062794	1.60457173160025	1085.55663015048	1	-1	-1	-1	1	1	1	-1	1	-1	-1	1	-1	1	1	1	-1	-1	1	1	-1	-1	-1	-1	1	1	1	-1	1	1	1	-1	-1	1	1	1	1	1	-1	-1	1	-1	1	-1
1087.64434252994	1103.61042146959	17.7765727420904	744.424523160557	1.58226485836994	1234.28597534993	-1	1	1	1	-1	-1	-1	1	-1	1	1	-1	1	-1	-1	-1	1	1	-1	-1	1	1	1	1	-1	-1	-1	1	-1	-1	-1	1	1	-1	-1	-1	-1	-1	1	1	-1	1	-1	1
1186.88549422262	1063.47407134857	13.7595815808311	746.532821730212	1.56772223651461	1120.42904866353	-1	1	1	1	-1	-1	-1	1	-1	1	1	-1	1	-1	-1	-1	1	1	-1	-1	1	1	1	1	-1	-1	-1	1	1	1	1	-1	-1	1	1	1	1	1	-1	-1	1	-1	1	-1
1195.26594634882	1079.37819884458	14.0939546014329	746.532821730212	1.57355310063954	1155.56211278302	-1	1	1	1	-1	-1	-1	1	-1	1	1	-1	1	-1	-1	-1	1	1	-1	-1	1	1	1	1	-1	-1	-1	1	-1	-1	-1	1	1	-1	-1	-1	-1	1	-1	-1	1	-1	1	-1
1162.41324758683	1068.80819201584	14.8117732668466	738.229469878332	1.57923127534198	1120.42904866353	-1	1	1	1	-1	-1	-1	1	-1	1	1	-1	1	1	1	1	-1	-1	1	1	-1	-1	-1	-1	1	1	1	-1	1	1	1	-1	-1	1	1	1	1	1	-1	-1	1	-1	1	-1
1151.03271405498	1023.98038365296	10.086723683429	751.41361437148	1.57642797920813	1062.30269128021	1	-1	-1	-1	1	1	1	-1	1	-1	-1	1	-1	1	1	1	-1	-1	1	1	-1	-1	-1	-1	1	1	1	-1	1	1	1	-1	-1	1	1	1	1	1	-1	-1	1	-1	1	-1
1126.60310329572	1061.77762871031	15.6726621744263	719.574332744858	1.57923127534198	1132.73173994374	1	-1	-1	-1	1	1	1	-1	1	-1	-1	1	-1	1	1	1	-1	-1	1	1	-1	-1	-1	-1	1	1	1	-1	1	1	1	-1	-1	1	1	1	1	1	-1	-1	1	-1	1	-1
1171.19088766517	1092.78271178627	15.3506734433962	752.904321931716	1.58580512171646	1179.31030573003	-1	1	1	1	-1	-1	-1	1	-1	1	1	-1	1	-1	-1	-1	1	1	-1	-1	1	1	-1	-1	1	1	1	-1	1	1	-1	1	1	-1	-1	-1	-1	-1	1	1	-1	1	-1	1
1259.50710962523	1133.42529545636	13.0515231586729	761.770530121668	1.60760531462821	1179.57095133647	1	-1	-1	-1	1	1	1	-1	1	-1	-1	1	-1	1	1	1	1	1	-1	-1	1	1	1	1	-1	-1	-1	1	-1	-1	-1	1	1	-1	-1	-1	-1	-1	1	1	-1	1	-1	1
1257.79988175645	1136.34504255908	12.1906342510931	780.425667255142	1.60760531462821	1167.26826005626	-1	1	1	1	-1	-1	-1	1	-1	1	1	-1	1	-1	-1	-1	1	1	-1	-1	1	1	1	1	-1	-1	-1	1	-1	-1	-1	1	1	-1	-1	-1	-1	-1	1	1	-1	1	-1	1
1126.60310329572	1061.77762871031	15.6726621744263	719.574332744858	1.57923127534198	1132.73173994374	-1	-1	-1	-1	1	1	1	-1	1	-1	-1	1	-1	1	1	1	-1	-1	1	1	-1	-1	-1	-1	1	1	1	-1	1	1	1	-1	-1	1	1	1	1	1	-1	-1	1	-1	1	-1
1164.92111173806	1104.98327717633	15.3506734433962	744.124619979864	1.58580512171646	1214.44336984952	-1	1	1	1	-1	-1	-1	1	-1	1	1	-1	1	-1	-1	-1	1	1	-1	-1	1	1	1	1	-1	-1	-1	1	-1	-1	-1	1	1	-1	-1	-1	-1	-1	1	1	-1	1	-1	1
1145.52770453691	1016.44406545255	9.22583477584923	758.779701951852	1.60457173160025	1085.55663015048	-1	1	1	1	-1	-1	-1	1	-1	1	1	-1	1	1	1	1	-1	-1	1	1	-1	-1	-1	-1	1	1	1	-1	1	1	1	-1	-1	1	1	1	1	1	-1	-1	1	-1	1	-1
1046.19126823962	1081.00363346071	18.6374616496702	717.083053803733	1.58226485836994	1226.74606112973	1	-1	-1	-1	1	1	1	-1	1	-1	-1	1	-1	1	1	1	1	1	-1	-1	1	1	1	1	-1	-1	-1	1	-1	-1	-1	1	1	-1	-1	-1	-1	-1	1	1	-1	1	-1	1
1185.95649841776	1062.288982228	10.086723683429	771.626195221894	1.60103146825373	1073.25393887027	1	-1	-1	-1	1	1	1	-1	1	-1	-1	1	1	-1	-1	-1	1	-1	1	1	-1	-1	-1	-1	1	1	1	-1	1	1	1	-1	-1	1	1	1	1	1	-1	-1	1	-1	1	-1
1126.60310329572	1061.77762871031	15.6726621744263	719.574332744858	1.57923127534198	1132.73173994374	1	-1	-1	-1	1	1	1	-1	1	-1	-1	1	-1	1	1	1	-1	-1	1	1	-1	-1	-1	-1	1	1	1	-1	1	1	1	-1	-1	1	1	1	1	1	-1	-1	1	-1	1	-1
1231.01869221572	1097.8075572461	13.2467628757321	727.960761787516	1.62081371784224	1132.73173994374	1	-1	-1	-1	1	1	1	-1	1	-1	-1	1	-1	1	1	1	-1	-1	1	1	-1	-1	-1	-1	1	1	1	-1	1	1	1	-1	-1	1	1	1	1	1	-1	-1	1	-1	1	-1
1090.05684992396	1087.58974963729	17.7765727420904	744.124619979864	1.58580512171646	1178.18039902665	-1	1	1	1	-1	-1	-1	1	-1	1	1	-1	1	-1	-1	-1	1	1	-1	-1	1	1	1	1	-1	-1	-1	1	-1	-1	-1	1	1	-1	-1	-1	-1	-1	1	1	-1	1	-1	1
1195.00597995459	1134.1032582976	15.3506734433962	744.124619979864	1.6238473008702	1214.44336984952	-1	1	1	1	-1	-1	-1	1	-1	1	1	-1	1	-1	-1	-1	1	1	-1	-1	1	1	1	1	-1	-1	-1	1	-1	-1	-1	1	1	-1	-1	-1	-1	-1	1	1	-1	1	-1	1
1122.23025778099	1068.02172764934	15.6726621744263	713.698952724722	1.57923127534198	1167.86480406324	-1	1	1	1	-1	-1	1	-1	1	-1	-1	1	-1	1	1	1	-1	-1	1	1	-1	-1	1	1	-1	-1	-1	1	-1	-1	1	-1	-1	1	1	1	1	1	-1	-1	1	-1	1	-1
1257.79988175645	1136.34504255908	12.1906342510931	780.425667255142	1.60760531462821	1167.26826005626	-1	1	1	1	-1	-1	-1	1	-1	1	1	-1	1	-1	-1	-1	1	1	-1	-1	1	1	1	1	-1	-1	-1	1	-1	-1	-1	1	1	-1	-1	-1	-1	-1	1	1	-1	1	-1	1
1114.92008998721	976.356568087512	8.17364308983374	791.613570957342	1.60457173160025	1073.25393887027	1	1	1	1	-1	-1	-1	1	-1	1	1	-1	1	-1	-1	-1	1	1	-1	-1	1	1	-1	-1	1	1	1	-1	1	1	1	-1	-1	1	1	1	1	1	-1	-1	1	-1	1	-1
1257.79988175645	1136.34504255908	12.1906342510931	780.425667255142	1.60760531462821	1167.26826005626	-1	1	1	1	-1	-1	-1	1	-1	1	1	-1	1	-1	-1	-1	1	1	-1	-1	1	1	1	1	-1	-1	-1	1	-1	-1	-1	1	1	-1	-1	-1	-1	-1	1	1	-1	1	-1	1
1259.50710962523	1133.42529545636	13.0515231586729	761.770530121668	1.60760531462821	1179.57095133647	1	-1	-1	-1	1	1	1	-1	1	-1	-1	1	-1	1	1	1	-1	-1	1	1	1	1	1	1	-1	-1	-1	1	-1	-1	-1	1	1	-1	-1	-1	-1	-1	1	1	-1	1	-1	1
1126.60310329572	1061.77762871031	15.6726621744263	719.574332744858	1.57923127534198	1132.73173994374	1	-1	-1	-1	1	1	1	-1	1	-1	-1	1	-1	1	1	1	-1	-1	1	1	-1	-1	-1	-1	1	1	1	-1	1	1	1	-1	-1	1	1	1	1	1	-1	-1	1	-1	1	-1
1257.79988175645	1136.34504255908	12.1906342510931	780.425667255142	1.60760531462821	1167.26826005626	-1	1	1	1	-1	-1	-1	1	-1	1	1	-1	1	-1	-1	-1	1	1	-1	-1	1	1	1	1	-1	-1	-1	1	-1	-1	-1	1	1	-1	-1	-1	-1	-1	1	1	-1	1	-1	1
1257.79988175645	1136.34504255908	12.1906342510931	780.425667255142	1.60760531462821	1167.26826005626	1	1	1	1	-1	-1	-1	1	-1	1	1	-1	1	-1	-1	-1	1	1	-1	-1	1	1	1	1	-1	-1	-1	1	-1	-1	-1	1	1	-1	-1	-1	-1	-1	1	1	-1	1	-1	1
1139.90046144555	1050.09796751363	15.6726621744263	755.875380020136	1.56298928909999	1096.46876912088	1	-1	-1	-1	1	1	1	-1	1	-1	-1	1	-1	1	1	1	-1	-1	1	1	-1	-1	-1	-1	1	1	1	-1	1	1	1	-1	-1	1	1	1	1	1	-1	-1	1	-1	1	-1
1219.28841060519	1079.48980564888	12.1906342510931	778.372103356833	1.5746020630288	1126.78516974939	-1	1	1	1	-1	-1	-1	1	-1	1	1	-1	1	-1	-1	-1	1	1	-1	-1	1	1	1	1	-1	-1	-1	1	-1	-1	-1	1	1	-1	-1	1	1	1	-1	-1	1	-1	-1	1
1257.79988175645	1136.34504255908	12.1906342510931	780.425667255142	1.60760531462821	1167.26826005626	-1	1	1	1	-1	-1	-1	1	-1	1	1	-1	1	-1	-1	-1	1	1	-1	-1	1	1	1	1	-1	-1	-1	1	-1	-1	-1	1	1	-1	-1	-1	-1	-1	1	1	-1	1	-1	1
1139.90046144555	1050.09796751363	15.6726621744263	755.875380020136	1.56298928909999	1096.46876912088	1	-1	-1	-1	1	1	1	-1	1	-1	-1	1	-1	1	1	1	-1	-1	1	1	-1	-1	-1	-1	1	1	1	-1	1	1	1	-1	-1	1	1	1	1	1	-1	-1	1	-1	1	-1
1257.79988175645	1136.34504255908	12.1906342510931	780.425667255142	1.60760531462821	1167.26826005626	-1	1	1	1	-1	-1	-1	1	-1	1	1	-1	1	-1	-1	-1	1	1	-1	-1	1	1	1	1	-1	-1	-1	1	-1	-1	-1	1	1	-1	-1	-1	-1	-1	1	1	-1	1	-1	1
1257.79988175645	1136.34504255908	12.1906342510931	780.425667255142	1.60760531462821	1167.26826005626	-1	1	1	1	-1	-1	-1	1	-1	1	1	-1	1	-1	-1	-1	1	1	-1	-1	1	1	1	1	-1	-1	-1	1	-1	-1	-1	1	1	-1	-1	-1	-1	-1	1	1	-1	1	-1	1
1176.55235408097	1055.81902639834	10.086723683429	755.875380020136	1.60457173160025	1085.55663015048	1	-1	-1	-1	1	1	1	-1	1	-1	-1	1	-1	1	1	1	-1	-1	1	1	-1	-1	-1	-1	1	1	1	-1	1	1	1	-1	-1	1	1	1	1	1	-1	-1	1	-1	1	-1
1191.4387247734	1076.65455648638	14.0939546014329	741.414624982594	1.57355310063954	1155.56211278302	-1	1	1	1	-1	-1	-1	1	-1	1	1	-1	1	-1	-1	-1	1	1	-1	-1	1	1	1	1	-1	-1	-1	1	-1	-1	-1	1	1	-1	-1	-1	-1	-1	1	1	1	-1	1	-1
1168.38635003936	1054.41056099427	13.7595815808311	746.532821730212	1.56772223651461	1091.3438740182	-1	1	1	1	-1	-1	-1	1	-1	1	1	-1	1	-1	-1	-1	1	1	-1	-1	1	1	1	1	-1	-1	-1	1	-1	-1	1	-1	-1	1	1	1	1	1	-1	-1	1	-1	1	-1
1168.201163365	1054.58986810553	14.0939546014329	746.532821730212	1.54054984904013	1155.56211278302	-1	1	1	1	-1	-1	-1	1	-1	1	1	-1	1	-1	-1	-1	1	1	-1	-1	1	1	1	1	-1	-1	-1	1	-1	-1	-1	1	1	-1	1	1	1	1	-1	-1	1	-1	1	-1
1085.7496587055	1102.12417522664	17.7765727420904	741.520201228841	1.58226485836994	1234.28597534993	1	-1	-1	-1	-1	-1	-1	1	-1	1	1	-1	1	-1	-1	-1	1	1	-1	-1	1	1	1	1	-1	-1	-1	1	-1	-1	-1	1	1	-1	-1	-1	-1	-1	1	1	-1	1	-1	1
1217.09489944089	1117.6319577388	14.6165335497873	772.039238212484	1.60406505128169	1167.26826005626	-1	1	1	1	-1	-1	-1	1	-1	1	1	-1	1	-1	-1	-1	1	1	-1	-1	1	1	1	1	-1	-1	-1	1	-1	-1	-1	1	1	-1	-1	-1	-1	-1	1	1	-1	1	-1	1
1228.99354253751	1109.98599334303	13.7693418240866	753.467178269788	1.61328348933065	1144.43788721698	1	-1	-1	-1	1	1	1	-1	1	-1	-1	1	-1	1	1	1	-1	-1	1	1	-1	-1	-1	-1	1	1	1	-1	1	1	1	-1	-1	1	1	1	-1	-1	1	1	-1	1	-1	1
1232.72963384706	1098.79087499869	12.9084529165068	770.068751504954	1.61328348933065	1132.13519593676	-1	1	1	1	-1	-1	-1	1	-1	1	1	-1	1	1	1	1	-1	-1	1	1	-1	-1	-1	-1	1	1	1	-1	1	1	1	-1	-1	1	1	1	1	1	-1	-1	1	1	-1	1
1230.7189828217	1133.97515359605	14.1037148446884	744.687476317936	1.61911435345558	1179.57095133647	1	-1	-1	-1	1	1	1	-1	1	-1	-1	1	-1	1	1	1	-1	-1	1	1	-1	-1	-1	-1	1	-1	-1	1	-1	-1	-1	1	1	-1	-1	-1	-1	-1	1	1	-1	1	-1	1
1111.12779142677	1134.78716069983	17.7765727420904	748.58638562852	1.61040861076206	1237.69730871979	-1	1	1	1	-1	-1	-1	1	-1	1	1	-1	1	-1	-1	-1	1	1	-1	-1	1	1	1	1	-1	-1	-1	1	-1	-1	-1	1	1	-1	-1	-1	-1	-1	1	1	-1	1	-1	1
1278.28704308421	1145.77512265315	12.1906342510931	780.425667255142	1.60760531462821	1203.53123087912	-1	1	1	1	-1	-1	-1	1	-1	1	1	-1	1	-1	-1	-1	1	1	-1	-1	1	1	1	1	-1	-1	-1	1	-1	-1	-1	1	1	-1	-1	-1	-1	-1	1	1	-1	1	-1	1
1257.79988175645	1136.34504255908	12.1906342510931	780.425667255142	1.60760531462821	1167.26826005626	-1	1	1	1	-1	-1	-1	1	-1	1	1	-1	1	-1	-1	-1	1	1	-1	-1	1	1	1	1	-1	-1	-1	1	-1	-1	-1	1	1	-1	-1	-1	-1	-1	1	1	-1	1	-1	1
1257.79988175645	1136.34504255908	12.1906342510931	780.425667255142	1.60760531462821	1167.26826005626	-1	1	1	1	-1	-1	-1	1	-1	1	1	-1	1	-1	-1	-1	1	1	-1	-1	1	1	1	1	-1	-1	-1	1	-1	-1	-1	1	1	-1	-1	-1	-1	-1	1	1	-1	1	-1	1
1005.79447006492	1079.63363114279	19.6896533356857	717.466034175203	1.59377389719731	1242.82220382246	1	-1	-1	-1	1	1	1	-1	1	-1	-1	1	-1	1	1	1	-1	-1	1	1	-1	-1	-1	-1	1	1	1	-1	-1	-1	-1	1	1	-1	-1	-1	-1	-1	1	1	-1	1	-1	1
1193.55882201195	1068.24273193322	13.7595815808311	755.312523682064	1.56772223651461	1120.42904866353	-1	1	1	1	-1	-1	-1	1	-1	1	1	-1	1	-1	-1	-1	1	1	-1	-1	1	1	1	1	-1	-1	-1	-1	1	1	1	-1	-1	1	1	1	1	1	-1	-1	1	-1	1	-1
1257.79988175645	1136.34504255908	12.1906342510931	780.425667255142	1.60760531462821	1167.26826005626	-1	1	1	1	-1	-1	-1	1	-1	1	1	-1	1	-1	-1	-1	1	1	-1	-1	1	1	1	1	-1	-1	-1	1	-1	-1	-1	1	1	-1	-1	-1	-1	-1	1	1	-1	1	-1	1
1203.98035926929	1065.82028754308	12.5126229821232	755.875380020136	1.60103146825373	1085.55663015048	1	-1	-1	-1	1	1	1	-1	1	-1	-1	1	-1	1	1	1	-1	-1	1	1	-1	-1	-1	-1	1	1	1	-1	1	1	1	-1	-1	1	1	1	1	1	-1	-1	1	-1	1	-1
1203.05965734823	1144.50728202086	15.6687252358028	767.804379100066	1.63220880367381	1190.52219892652	-1	1	1	1	-1	-1	-1	1	-1	1	1	-1	1	-1	-1	-1	1	1	-1	-1	-1	-1	1	1	-1	-1	-1	1	-1	-1	-1	1	1	-1	-1	-1	-1	-1	1	1	-1	1	-1	1
1195.26594634882	1079.37819884458	14.0939546014329	746.532821730212	1.57355310063954	1155.56211278302	-1	1	1	1	-1	-1	-1	1	-1	1	1	-1	1	-1	-1	-1	1	1	-1	-1	1	1	1	1	-1	-1	-1	1	-1	-1	-1	1	1	-1	-1	-1	-1	-1	1	-1	1	-1	1	-1
1127.7842028446	1098.69664839065	16.5296141433826	747.891701430345	1.57753191095531	1210.32569580728	-1	1	1	-1	1	1	1	-1	1	-1	-1	1	-1	1	1	1	-1	-1	1	1	-1	-1	1	1	-1	-1	-1	1	-1	-1	-1	1	1	-1	-1	-1	-1	-1	1	1	-1	1	-1	1
1057.52117564531	1083.9477895897	18.913276316571	772.039238212484	1.56602287212795	1178.18039902665	-1	1	1	1	-1	-1	-1	1	-1	1	1	-1	1	-1	-1	-1	1	1	-1	-1	1	1	1	1	-1	-1	-1	1	-1	-1	-1	1	1	-1	-1	-1	-1	-1	1	1	-1	1	-1	1
1173.22765985759	1038.35584509238	12.5126229821232	755.875380020136	1.56298928909999	1085.55663015048	1	-1	-1	-1	1	1	1	-1	1	-1	-1	1	-1	1	1	1	-1	-1	1	1	-1	-1	-1	-1	1	1	1	-1	1	1	1	-1	-1	1	1	1	1	1	-1	-1	1	-1	1	-1
1259.75498703578	1136.80947340777	13.7693418240866	762.153510493139	1.64245085133608	1144.43788721698	1	-1	-1	-1	1	1	1	-1	1	-1	-1	1	-1	1	1	1	-1	-1	1	1	-1	-1	-1	-1	1	1	1	-1	1	1	1	1	1	-1	-1	-1	-1	-1	1	1	-1	1	-1	1
1106.57971380381	1063.72449272895	17.1437387695087	766.232295770324	1.55731111439755	1131.60183324036	1	-1	-1	-1	1	1	1	-1	1	-1	-1	1	-1	1	1	1	-1	-1	1	1	1	1	1	1	-1	-1	-1	1	-1	-1	-1	1	1	-1	-1	-1	-1	-1	1	1	-1	-1	1	-1
1194.6257756911	1069.20062265351	11.3336822821368	763.698952724722	1.5827715386885	1120.42904866353	-1	1	1	1	-1	-1	-1	1	-1	1	1	-1	1	-1	-1	-1	1	1	-1	-1	1	1	-1	-1	1	1	1	-1	1	1	1	-1	-1	1	1	1	1	1	-1	-1	1	-1	1	-1
1188.75104910909	1074.73861595299	14.0939546014329	737.846489506861	1.57355310063954	1148.02219856282	-1	1	1	1	-1	-1	-1	1	-1	1	1	-1	1	1	1	-1	1	1	-1	-1	1	1	1	1	-1	-1	-1	1	-1	-1	-1	1	1	-1	-1	-1	-1	-1	1	1	1	-1	1	-1
1186.88549422262	1072.36771361269	13.7595815808311	746.532821730212	1.56772223651461	1155.56211278302	-1	1	1	1	-1	-1	-1	1	-1	1	1	-1	1	-1	-1	-1	1	1	-1	-1	1	1	1	1	-1	-1	-1	1	-1	-1	-1	-1	-1	1	1	1	1	1	-1	-1	1	-1	1	-1
1257.79988175645	1136.34504255908	12.1906342510931	780.425667255142	1.60760531462821	1167.26826005626	-1	1	1	1	-1	-1	-1	1	-1	1	1	-1	1	-1	-1	-1	1	1	-1	-1	1	1	1	1	-1	-1	-1	1	-1	-1	-1	1	1	-1	-1	-1	-1	-1	1	1	-1	1	-1	1
1209.18394870473	1118.51867752306	15.0698990523289	753.467178269788	1.61911435345558	1144.43788721698	1	-1	-1	-1	1	1	1	-1	1	-1	-1	1	-1	1	1	1	-1	-1	1	1	-1	-1	-1	-1	1	1	1	-1	1	1	1	1	1	-1	-1	-1	-1	-1	1	1	-1	1	-1	1
1176.31696490836	1046.2335675275	10.086723683429	755.575476839443	1.60457173160025	1065.71402465007	1	-1	-1	-1	1	1	1	-1	1	-1	-1	1	-1	1	1	1	-1	-1	1	1	-1	-1	-1	-1	1	1	1	-1	1	1	1	-1	-1	1	1	1	1	1	-1	-1	1	-1	1	-1
1126.60310329572	1061.77762871031	15.6726621744263	719.574332744858	1.57923127534198	1132.73173994374	1	-1	-1	-1	1	1	1	-1	1	-1	-1	1	-1	1	1	1	-1	-1	1	1	-1	-1	-1	-1	1	1	1	-1	1	1	1	-1	-1	1	1	1	1	1	-1	-1	1	-1	1	-1
1162.41324758683	1077.88635867104	14.8117732668466	738.229469878332	1.57923127534198	1132.73173994374	-1	1	1	1	-1	-1	-1	1	-1	1	1	-1	1	1	1	1	-1	-1	1	1	-1	-1	-1	-1	1	1	1	-1	1	1	1	-1	-1	1	1	1	1	1	-1	-1	1	-1	1	-1
1230.7189828217	1133.97515359605	14.1037148446884	744.687476317936	1.61911435345558	1179.57095133647	1	-1	-1	-1	1	1	1	-1	1	-1	-1	1	-1	1	1	1	-1	-1	1	1	-1	-1	1	1	-1	-1	-1	1	-1	-1	-1	1	1	-1	-1	-1	-1	-1	1	1	-1	1	-1	1
1176.31696490836	1046.2335675275	10.086723683429	755.575476839443	1.60457173160025	1065.71402465007	1	-1	-1	-1	1	1	1	-1	1	-1	-1	1	-1	1	1	1	-1	-1	1	1	-1	-1	-1	-1	1	1	1	-1	1	1	1	-1	-1	1	1	1	1	1	-1	-1	1	-1	1	-1
1196.79231889288	1097.14377496345	14.0939546014329	748.58638562852	1.57355310063954	1196.04520308988	-1	1	1	1	-1	-1	-1	1	-1	1	1	-1	1	-1	-1	-1	1	1	-1	-1	1	1	1	1	-1	-1	-1	1	-1	-1	-1	1	1	-1	-1	-1	-1	-1	1	1	-1	1	-1	-1
1257.79988175645	1136.34504255908	12.1906342510931	780.425667255142	1.60760531462821	1167.26826005626	-1	1	1	1	-1	-1	-1	1	-1	1	1	-1	1	-1	-1	-1	1	1	-1	-1	1	1	1	1	-1	-1	-1	1	-1	-1	-1	1	1	-1	-1	-1	-1	-1	1	1	-1	1	-1	1
1189.82888609189	1067.37254521073	13.7595815808311	738.229469878332	1.57923127534198	1120.42904866353	-1	1	1	1	-1	-1	-1	1	-1	1	1	-1	1	-1	-1	-1	1	1	-1	-1	1	-1	-1	-1	1	1	1	-1	1	1	1	-1	-1	1	1	1	1	1	-1	-1	1	-1	1	-1
1126.60310329572	1061.77762871031	15.6726621744263	719.574332744858	1.57923127534198	1132.73173994374	-1	1	1	-1	1	1	1	-1	1	-1	-1	1	-1	1	1	1	-1	-1	1	1	-1	-1	-1	-1	1	1	1	-1	1	1	1	-1	-1	1	1	1	1	1	-1	-1	1	-1	1	-1
1162.41324758683	1068.80819201584	14.8117732668466	738.229469878332	1.57923127534198	1120.42904866353	-1	1	1	1	-1	-1	-1	1	-1	1	1	-1	1	-1	-1	-1	1	1	1	1	-1	-1	-1	-1	1	1	1	-1	1	1	1	-1	-1	1	1	1	1	1	-1	-1	1	-1	1	-1
1126.60310329572	1061.77762871031	15.6726621744263	719.574332744858	1.57923127534198	1132.73173994374	1	-1	-1	-1	1	1	1	-1	1	-1	-1	1	-1	1	1	1	-1	-1	1	1	-1	-1	-1	-1	1	1	1	-1	1	1	1	-1	-1	1	1	1	1	1	-1	-1	1	-1	1	-1
1038.99190371019	1085.88206008954	19.3552803150839	717.16613099451	1.62448654801831	1155.35002618738	1	-1	-1	-1	1	1	1	-1	1	-1	-1	1	-1	1	1	1	-1	-1	1	1	-1	-1	-1	-1	1	1	1	-1	1	1	1	-1	1	-1	-1	-1	-1	-1	1	1	-1	1	-1	1
1228.99354253751	1109.98599334303	13.7693418240866	753.467178269788	1.61328348933065	1144.43788721698	1	-1	-1	-1	1	1	1	-1	1	-1	-1	1	-1	1	1	1	-1	-1	1	1	-1	-1	-1	-1	1	1	1	-1	1	1	1	-1	-1	1	1	-1	-1	-1	1	1	-1	1	-1	1
1126.60310329572	1061.77762871031	15.6726621744263	719.574332744858	1.57923127534198	1132.73173994374	1	-1	-1	-1	1	1	1	-1	1	-1	-1	1	-1	1	1	1	-1	-1	1	1	-1	-1	-1	-1	1	1	1	-1	1	1	1	-1	-1	1	1	1	1	1	-1	-1	1	-1	1	-1
1240.68028547967	1128.70491371919	13.7693418240866	751.41361437148	1.62952547557265	1180.70085803986	1	-1	-1	-1	1	1	1	-1	1	-1	-1	1	-1	1	1	1	-1	-1	1	1	-1	-1	-1	-1	1	1	1	-1	1	1	1	-1	-1	1	1	1	1	1	-1	-1	-1	1	-1	1
1092.3437088594	1110.13387470045	18.742756949731	752.904321931716	1.62065065842433	1179.31030573003	-1	1	1	1	-1	-1	-1	1	-1	1	1	-1	1	-1	-1	-1	1	1	-1	-1	1	1	-1	-1	1	1	1	-1	1	1	1	1	1	-1	-1	-1	-1	-1	1	1	-1	1	-1	1
1126.60310329572	1061.77762871031	15.6726621744263	719.574332744858	1.57923127534198	1132.73173994374	1	-1	-1	-1	1	1	1	-1	1	-1	-1	1	-1	1	1	1	-1	-1	1	1	-1	-1	-1	-1	1	1	1	-1	1	1	1	-1	-1	1	1	1	1	1	-1	-1	1	-1	1	-1
1109.21121401295	1133.27241819915	17.7765727420904	745.682063696805	1.61040861076206	1237.69730871979	1	-1	-1	-1	1	1	1	-1	-1	1	1	-1	1	-1	-1	-1	1	1	-1	-1	1	1	1	1	-1	-1	-1	1	-1	-1	-1	1	1	-1	-1	-1	-1	-1	1	1	-1	1	-1	1
1061.59462873677	1098.56843262766	18.8287644281059	740.28303377664	1.59377389719731	1242.82220382246	-1	1	1	1	-1	-1	-1	1	-1	1	1	-1	1	1	1	1	-1	-1	1	1	-1	-1	-1	-1	1	1	1	-1	1	-1	-1	1	1	-1	-1	1	-1	-1	1	1	-1	1	-1	1
1257.79988175645	1136.34504255908	12.1906342510931	780.425667255142	1.60760531462821	1167.26826005626	-1	1	1	1	-1	-1	-1	1	-1	1	1	-1	1	-1	-1	-1	1	1	-1	-1	1	1	1	1	-1	-1	-1	1	-1	-1	-1	1	1	-1	-1	-1	-1	-1	1	1	-1	1	-1	1
1209.18394870473	1118.51867752306	15.0698990523289	753.467178269788	1.61911435345558	1144.43788721698	1	-1	-1	-1	1	1	1	-1	1	-1	-1	1	-1	1	1	1	-1	-1	1	1	-1	-1	-1	-1	1	1	1	-1	1	1	1	1	1	-1	-1	-1	-1	-1	1	1	-1	1	-1	1
1119.21365155838	1061.84509600529	16.0070351950281	712.848194691315	1.57355310063954	1167.86480406324	1	-1	-1	-1	1	1	1	-1	1	-1	-1	1	-1	1	1	1	-1	-1	1	1	-1	1	1	1	-1	-1	-1	1	-1	-1	-1	1	1	-1	-1	-1	-1	-1	1	1	-1	-1	1	-1
1087.55935705896	968.960832157719	8.50801611043553	782.83386900549	1.5658903052984	1108.38700298976	-1	1	1	1	-1	-1	-1	1	-1	1	1	-1	1	-1	-1	-1	1	1	-1	-1	1	1	1	1	-1	-1	-1	1	-1	-1	-1	1	1	-1	-1	1	1	1	-1	-1	1	-1	1	-1
1087.64434252994	1110.97039898447	17.7765727420904	744.424523160557	1.58226485836994	1237.69730871979	-1	1	1	1	-1	-1	-1	1	-1	1	1	-1	1	-1	-1	-1	1	1	-1	-1	1	1	1	1	-1	-1	-1	1	-1	-1	-1	1	1	-1	-1	-1	-1	-1	1	1	-1	1	-1	1
1174.45113996088	1072.58005578436	14.8962851553116	782.83386900549	1.56772223651461	1084.16607784066	-1	1	1	1	-1	-1	-1	1	-1	1	1	-1	1	-1	-1	-1	1	1	-1	-1	1	1	1	1	-1	-1	-1	1	1	1	1	-1	-1	1	1	1	1	1	-1	-1	1	-1	1	-1
1126.60310329572	1061.77762871031	15.6726621744263	719.574332744858	1.57923127534198	1132.73173994374	1	-1	-1	-1	1	1	1	-1	1	-1	-1	1	-1	1	1	1	-1	-1	1	1	-1	-1	-1	-1	1	1	1	-1	1	1	1	-1	-1	1	1	1	1	1	-1	-1	1	-1	1	-1
1048.09346413502	1082.52608550839	18.6374616496702	719.987375735449	1.58226485836994	1226.74606112973	-1	1	1	1	-1	-1	-1	1	1	-1	-1	1	-1	1	1	1	-1	-1	-1	-1	1	1	1	1	-1	-1	-1	1	-1	-1	-1	1	1	-1	-1	-1	-1	-1	1	1	-1	1	-1	1
1080.00418613416	960.606052752743	8.50801611043553	780.425667255142	1.57074980450569	1085.13306411949	-1	1	1	1	-1	-1	-1	1	-1	1	1	-1	1	-1	-1	-1	1	1	-1	-1	1	1	1	1	-1	-1	-1	1	-1	-1	-1	1	1	-1	-1	-1	-1	-1	1	1	1	-1	1	-1
1099.60851068521	953.435540153039	8.17364308983374	782.533965824797	1.59306269277289	1060.5891295474	-1	1	1	1	-1	-1	-1	1	-1	1	1	-1	1	-1	-1	-1	1	1	-1	-1	1	1	1	1	-1	-1	-1	1	1	1	1	-1	-1	1	1	1	1	1	-1	-1	1	-1	1	-1
1186.88549422262	1072.36771361269	13.7595815808311	746.532821730212	1.56772223651461	1155.56211278302	-1	1	1	1	-1	-1	-1	1	-1	1	1	-1	1	-1	-1	-1	1	1	-1	-1	1	1	1	1	-1	-1	-1	1	-1	-1	1	-1	-1	1	1	1	1	1	-1	-1	1	-1	1	-1
1168.201163365	1054.58986810553	14.0939546014329	746.532821730212	1.54054984904013	1155.56211278302	-1	1	1	1	-1	-1	-1	1	-1	1	1	-1	1	-1	-1	-1	1	1	-1	-1	1	1	1	1	-1	-1	-1	1	-1	-1	-1	1	-1	1	1	1	1	1	-1	-1	1	-1	1	-1
1123.61745241692	992.565784338684	9.22583477584923	770.068751504954	1.57642797920813	1050	-1	1	1	1	-1	-1	-1	1	-1	1	1	-1	1	-1	-1	-1	-1	-1	1	1	-1	-1	-1	-1	1	1	1	-1	1	1	1	-1	-1	1	1	1	1	1	-1	-1	1	-1	1	-1
1257.79988175645	1136.34504255908	12.1906342510931	780.425667255142	1.60760531462821	1167.26826005626	-1	1	1	1	-1	-1	-1	1	-1	1	1	-1	1	-1	-1	-1	1	1	-1	-1	1	1	1	1	-1	-1	-1	1	-1	-1	-1	1	1	-1	-1	-1	-1	-1	1	1	-1	1	-1	1
1234.16168640685	1134.4756026382	14.1037148446884	761.770530121668	1.60760531462821	1179.57095133647	1	-1	-1	-1	1	1	1	-1	1	-1	-1	1	-1	1	1	1	-1	-1	1	1	-1	1	1	1	-1	-1	-1	1	-1	-1	-1	1	1	-1	-1	-1	-1	-1	1	1	-1	1	-1	1
1068.16875414599	1073.19396765636	18.4943914075042	735.821268127985	1.58794303307238	1143.04733490716	-1	1	1	1	-1	-1	-1	1	-1	1	1	-1	1	-1	-1	-1	1	1	1	1	-1	-1	-1	-1	1	1	1	-1	1	1	1	-1	-1	1	1	-1	-1	-1	1	1	-1	1	-1	1
1202.47779457816	1082.11334833619	13.2467628757321	718.016889027917	1.62081371784224	1098.56566210309	-1	1	1	-1	1	1	1	-1	1	-1	-1	1	-1	1	1	1	-1	-1	1	1	-1	-1	-1	-1	1	1	1	-1	1	1	1	-1	-1	1	1	1	1	1	-1	-1	1	-1	1	-1
1074.88568347122	956.203848487713	8.50801611043553	778.372103356833	1.5658903052984	1085.13306411949	-1	1	1	1	-1	-1	-1	1	-1	1	1	-1	1	-1	-1	-1	1	1	-1	-1	1	1	1	1	-1	-1	-1	1	-1	-1	-1	1	-1	1	1	1	1	1	-1	-1	1	-1	1	-1
1272.09344658457	1141.05653305707	12.1906342510931	789.111999478493	1.60760531462821	1187.11086555667	-1	1	1	1	-1	-1	-1	1	-1	1	1	-1	1	-1	-1	-1	1	1	-1	-1	1	1	1	1	-1	-1	-1	1	-1	-1	-1	1	1	-1	-1	-1	-1	-1	1	1	-1	1	-1	1
1150.47276210767	1069.11313557131	14.8117732668466	722.478654676574	1.57923127534198	1132.73173994374	-1	1	1	1	-1	-1	-1	1	-1	1	1	-1	-1	1	1	1	-1	-1	1	1	-1	-1	-1	-1	1	1	1	-1	1	1	1	-1	-1	1	1	1	1	1	-1	-1	1	-1	1	-1
1255.59307732477	1134.7516578168	12.1906342510931	777.521345323426	1.60760531462821	1167.26826005626	1	-1	-1	1	-1	-1	-1	1	-1	1	1	-1	1	-1	-1	-1	1	1	-1	-1	1	1	1	1	-1	-1	-1	1	-1	-1	-1	1	1	-1	-1	-1	-1	-1	1	1	-1	1	-1	1
1252.89415943853	1131.87610019175	13.7693418240866	753.467178269788	1.64245085133608	1144.43788721698	1	-1	-1	-1	1	1	1	-1	1	-1	-1	1	-1	1	1	1	-1	-1	1	1	-1	-1	-1	-1	1	1	1	-1	1	1	1	1	1	-1	-1	-1	-1	-1	1	1	-1	1	-1	1
1211.54535201498	1073.36165290167	10.9339154091297	784.887432903799	1.59535329355129	1148.87009329662	-1	1	1	1	-1	-1	-1	1	-1	1	1	-1	1	-1	-1	-1	1	1	-1	-1	1	1	1	1	-1	-1	-1	1	-1	-1	-1	1	1	-1	-1	-1	-1	-1	1	1	-1	1	1	-1
1257.79988175645	1136.34504255908	12.1906342510931	780.425667255142	1.60760531462821	1167.26826005626	-1	1	1	1	-1	-1	-1	1	-1	1	1	-1	1	-1	-1	-1	1	1	-1	-1	1	1	1	1	-1	-1	-1	1	-1	-1	-1	1	1	-1	-1	-1	-1	-1	1	1	-1	1	-1	1
1257.79988175645	1136.34504255908	12.1906342510931	780.425667255142	1.60760531462821	1167.26826005626	-1	1	1	1	-1	-1	-1	1	-1	1	1	-1	1	-1	-1	-1	1	1	-1	-1	1	1	1	1	-1	-1	-1	1	-1	-1	-1	1	1	-1	-1	-1	-1	-1	1	1	-1	1	-1	1
1173.77590512586	1053.28924641658	10.086723683429	755.875380020136	1.60103146825373	1085.55663015048	1	-1	-1	-1	1	1	1	-1	1	-1	-1	1	-1	1	1	1	-1	-1	1	1	-1	-1	-1	-1	1	1	1	-1	1	1	1	-1	-1	1	1	1	1	1	-1	-1	1	-1	1	-1
1199.47611513535	1073.77547163614	14.0939546014329	748.286482447828	1.57709336398606	1135.71950728261	-1	1	1	1	-1	-1	-1	1	-1	1	1	-1	1	-1	-1	-1	1	1	-1	-1	1	1	1	1	-1	-1	-1	1	-1	-1	-1	1	1	-1	-1	-1	-1	-1	1	1	-1	-1	1	-1
1259.50710962523	1133.42529545636	13.0515231586729	761.770530121668	1.60760531462821	1179.57095133647	1	-1	-1	-1	1	1	1	-1	1	-1	-1	1	-1	1	1	1	-1	1	-1	-1	1	1	1	1	-1	-1	-1	1	-1	-1	-1	1	1	-1	-1	-1	-1	-1	1	1	-1	1	-1	1
1024.32945508556	895.618022917744	7.91308059359526	755.875380020136	1.60103146825373	1085.55663015048	1	-1	-1	-1	1	1	1	-1	1	-1	-1	1	-1	1	1	1	-1	-1	1	1	-1	-1	-1	-1	1	1	1	-1	1	1	1	-1	-1	1	1	1	1	1	-1	-1	1	-1	1	-1
1275.63923905972	1152.80958179192	13.2467628757321	719.574332744858	1.67584621277295	1173.21483025061	1	-1	-1	-1	1	1	1	-1	1	-1	-1	1	-1	1	1	1	-1	-1	1	1	-1	-1	-1	-1	1	1	1	-1	1	1	1	1	1	-1	-1	-1	-1	-1	-1	-1	1	1	1	-1
1220.59988449696	1136.89085260035	14.3713165334223	744.124619979864	1.6238473008702	1203.53123087912	-1	1	1	1	-1	-1	-1	1	-1	1	1	-1	1	-1	-1	-1	1	1	-1	-1	1	1	1	1	-1	-1	-1	1	-1	-1	-1	1	1	-1	-1	-1	-1	-1	1	1	-1	1	-1	1
1126.60310329572	1061.77762871031	15.6726621744263	719.574332744858	1.57923127534198	1132.73173994374	1	-1	-1	-1	1	1	1	-1	1	-1	-1	1	-1	1	1	1	-1	-1	1	1	-1	-1	-1	-1	1	1	1	-1	1	1	1	-1	-1	1	1	1	1	1	-1	-1	1	-1	1	-1
1187.63351235651	1055.64461088064	10.086723683429	755.575476839443	1.60457173160025	1098.56566210309	1	-1	-1	-1	1	1	1	-1	1	-1	-1	1	-1	1	1	1	-1	-1	1	1	-1	-1	-1	-1	1	1	1	-1	1	1	1	-1	-1	1	1	1	1	1	-1	-1	1	-1	1	-1
1168.201163365	1054.58986810553	14.0939546014329	746.532821730212	1.54054984904013	1155.56211278302	-1	1	1	1	-1	-1	-1	1	-1	1	1	-1	1	-1	-1	-1	1	1	-1	-1	1	1	1	1	-1	-1	-1	1	-1	-1	-1	1	1	1	1	1	1	1	-1	-1	1	-1	1	-1
1126.60310329572	1061.77762871031	15.6726621744263	719.574332744858	1.57923127534198	1132.73173994374	1	-1	-1	-1	1	1	1	-1	1	-1	-1	1	-1	1	1	1	-1	-1	1	1	-1	-1	-1	-1	1	1	1	-1	1	1	1	-1	-1	1	1	1	1	1	-1	-1	1	-1	1	-1
1106.34509552127	968.695276093782	8.17364308983374	791.613570957342	1.59306269277289	1073.25393887027	-1	1	1	1	-1	-1	-1	1	-1	1	1	-1	1	-1	-1	-1	1	1	-1	-1	1	1	1	1	-1	-1	-1	-1	1	1	1	-1	-1	1	1	1	1	1	-1	-1	1	-1	1	-1
1128.12120174812	1072.43307934096	15.6726621744263	721.627896643167	1.57923127534198	1178.99910995531	1	-1	-1	-1	1	1	1	-1	1	-1	-1	1	-1	1	1	1	-1	-1	1	1	-1	-1	-1	-1	1	1	1	-1	1	1	1	-1	-1	1	1	1	1	1	1	1	-1	1	1	-1
1074.60220650603	956.277130313794	8.50801611043553	791.220298048148	1.54032079862058	1108.38700298976	-1	1	1	1	-1	-1	-1	1	-1	1	1	-1	1	-1	-1	-1	1	1	-1	-1	1	1	1	1	-1	-1	-1	1	-1	-1	-1	-1	-1	1	1	1	1	1	-1	-1	1	-1	1	-1
1151.03271405498	1023.98038365296	10.086723683429	751.41361437148	1.57642797920813	1062.30269128021	1	-1	-1	-1	1	1	1	-1	1	-1	-1	1	-1	1	1	1	-1	-1	1	1	-1	-1	-1	-1	1	1	1	-1	1	1	1	-1	-1	1	1	1	1	1	-1	-1	1	-1	1	-1
1176.31696490836	1046.2335675275	10.086723683429	755.575476839443	1.60457173160025	1065.71402465007	1	-1	-1	-1	1	1	1	-1	1	-1	-1	1	-1	1	1	1	-1	-1	1	1	-1	-1	-1	-1	1	1	1	-1	1	1	1	-1	-1	1	1	1	1	1	-1	-1	1	-1	1	-1
1203.98035926929	1065.82028754308	12.5126229821232	755.875380020136	1.60103146825373	1085.55663015048	1	-1	-1	-1	1	1	1	-1	1	-1	-1	1	-1	1	1	1	-1	-1	1	1	-1	-1	-1	-1	1	1	1	-1	1	1	1	-1	-1	1	1	1	1	1	-1	-1	1	-1	1	-1
1109.5655466055	988.914445004353	8.50801611043553	782.83386900549	1.59535329355129	1108.38700298976	-1	1	1	1	-1	-1	-1	1	-1	1	1	-1	1	-1	-1	-1	1	1	-1	-1	1	1	1	1	-1	-1	-1	1	-1	-1	-1	1	1	-1	-1	-1	-1	1	-1	-1	1	-1	1	-1
1054.53195796246	1090.50077847604	18.6374616496702	729.931248495046	1.58226485836994	1250	1	-1	-1	-1	1	1	1	-1	1	-1	-1	1	-1	1	-1	-1	1	1	-1	-1	1	1	1	1	-1	-1	-1	1	-1	-1	-1	1	1	-1	-1	-1	-1	-1	1	1	-1	1	-1	1
1126.60310329572	1061.77762871031	15.6726621744263	719.574332744858	1.57923127534198	1132.73173994374	1	-1	-1	-1	1	1	1	-1	1	-1	-1	1	-1	1	1	1	-1	-1	1	1	-1	-1	-1	-1	1	1	1	-1	1	1	1	-1	-1	1	1	1	1	1	-1	-1	1	-1	1	-1
1056.38993405137	1089.14240631197	18.6374616496702	732.83386900549	1.58226485836994	1214.44336984952	1	-1	-1	-1	1	1	1	-1	1	1	1	-1	1	-1	-1	-1	1	1	-1	-1	1	1	1	1	-1	-1	-1	1	-1	-1	-1	1	1	-1	-1	-1	-1	-1	1	1	-1	1	-1	1
1257.79988175645	1136.34504255908	12.1906342510931	780.425667255142	1.60760531462821	1167.26826005626	-1	1	1	1	-1	-1	-1	1	-1	1	1	-1	1	-1	-1	-1	1	1	-1	-1	1	1	1	1	-1	-1	-1	1	-1	-1	-1	1	1	-1	-1	-1	-1	-1	1	1	-1	1	-1	1
1150.47276210767	1069.11313557131	14.8117732668466	722.478654676574	1.57923127534198	1132.73173994374	-1	1	1	1	-1	-1	-1	1	-1	1	1	-1	1	1	1	1	-1	-1	1	1	-1	-1	-1	-1	1	1	1	-1	1	1	1	-1	-1	1	1	1	1	1	-1	-1	1	-1	1	-1
1257.79988175645	1136.34504255908	12.1906342510931	780.425667255142	1.60760531462821	1167.26826005626	-1	1	1	1	-1	-1	-1	1	-1	1	1	-1	1	-1	-1	-1	1	1	-1	-1	1	1	1	1	-1	-1	-1	1	-1	-1	-1	1	1	-1	-1	-1	-1	-1	1	1	-1	1	-1	1
1126.60310329572	1061.77762871031	15.6726621744263	719.574332744858	1.57923127534198	1132.73173994374	1	-1	-1	-1	1	1	1	-1	1	-1	-1	1	-1	1	1	1	-1	-1	1	1	-1	-1	-1	-1	1	1	1	-1	1	1	1	-1	-1	1	1	1	1	1	-1	-1	1	-1	1	-1
1150.57783579465	1094.12577569294	15.6726621744263	721.627896643167	1.60839863734741	1173.21483025061	1	-1	-1	-1	1	1	1	-1	1	-1	-1	1	-1	1	1	1	-1	-1	1	1	-1	-1	-1	-1	1	1	1	-1	1	1	1	1	1	-1	-1	-1	-1	-1	1	1	-1	1	1	-1
1109.35688478417	1036.62289674445	16.8093657489069	755.875380020136	1.56298928909999	1096.46876912088	1	-1	-1	-1	1	1	1	-1	1	-1	-1	1	-1	1	1	1	-1	-1	1	1	-1	-1	-1	-1	1	1	1	-1	1	1	1	-1	-1	1	1	1	1	1	-1	-1	1	-1	1	-1
1257.79988175645	1136.34504255908	12.1906342510931	780.425667255142	1.60760531462821	1167.26826005626	-1	1	1	1	-1	-1	-1	1	-1	1	1	-1	1	-1	-1	-1	1	1	-1	-1	1	1	1	1	-1	-1	-1	1	-1	-1	-1	1	1	-1	-1	-1	-1	-1	1	1	-1	1	-1	1
1257.79988175645	1136.34504255908	12.1906342510931	780.425667255142	1.60760531462821	1167.26826005626	-1	1	1	1	-1	-1	-1	1	-1	1	1	-1	1	-1	-1	-1	1	1	-1	-1	1	1	1	1	-1	-1	-1	1	-1	-1	-1	1	1	-1	-1	-1	-1	-1	1	1	-1	1	-1	1
1257.79988175645	1136.34504255908	12.1906342510931	780.425667255142	1.60760531462821	1167.26826005626	-1	1	1	1	-1	-1	-1	1	-1	1	1	-1	1	-1	-1	-1	1	1	-1	-1	1	1	1	1	-1	-1	-1	1	-1	-1	-1	1	1	-1	-1	-1	-1	-1	1	1	-1	1	-1	1
1153.27981614994	1025.6331510843	10.086723683429	754.317936303195	1.57642797920813	1062.30269128021	-1	1	1	1	1	1	1	-1	1	-1	-1	1	-1	1	1	1	-1	-1	1	1	-1	-1	-1	-1	1	1	1	-1	1	1	1	-1	-1	1	1	1	1	1	-1	-1	1	-1	1	-1
1154.95138910722	1057.41204170504	14.6204704884108	727.877684596737	1.56772223651461	1155.56211278302	1	-1	-1	-1	1	1	1	-1	1	-1	-1	1	-1	-1	-1	-1	1	1	-1	-1	1	1	1	1	-1	-1	-1	1	-1	-1	-1	-1	-1	1	1	1	1	1	-1	-1	1	-1	1	-1
1206.03702423474	1082.28218140669	12.2674059657581	727.960761787516	1.62081371784224	1121.81960097335	1	-1	-1	-1	1	1	1	-1	1	-1	-1	1	-1	1	1	1	-1	-1	1	1	-1	-1	-1	-1	1	1	1	-1	1	1	1	-1	-1	1	1	1	1	1	-1	-1	1	-1	1	-1
1183.09034313533	1060.65602835221	10.086723683429	764.261809062794	1.60457173160025	1085.55663015048	1	-1	-1	-1	1	1	1	-1	1	-1	-1	1	-1	1	1	1	-1	-1	1	1	-1	-1	-1	-1	1	1	1	-1	1	1	1	-1	-1	1	1	1	1	1	-1	-1	1	-1	1	-1
1126.60310329572	1061.77762871031	15.6726621744263	719.574332744858	1.57923127534198	1132.73173994374	1	-1	-1	-1	1	1	1	-1	1	-1	-1	1	-1	1	1	1	-1	-1	1	1	-1	-1	-1	-1	1	1	1	-1	1	1	1	-1	-1	1	1	1	1	1	-1	-1	1	-1	1	-1
1186.88549422262	1063.47407134857	13.7595815808311	746.532821730212	1.56772223651461	1120.42904866353	-1	1	1	1	-1	-1	-1	1	-1	1	1	-1	1	-1	-1	-1	1	1	-1	-1	1	1	1	1	-1	-1	-1	-1	1	1	1	-1	-1	1	1	1	1	1	-1	-1	1	-1	1	-1
1257.79988175645	1136.34504255908	12.1906342510931	780.425667255142	1.60760531462821	1167.26826005626	-1	1	1	1	-1	-1	-1	1	-1	1	1	-1	1	-1	-1	-1	1	1	-1	-1	1	1	1	1	-1	-1	-1	1	-1	-1	-1	1	1	-1	-1	-1	-1	-1	1	1	-1	1	-1	1
1126.60310329572	1061.77762871031	15.6726621744263	719.574332744858	1.57923127534198	1132.73173994374	1	-1	-1	-1	1	1	1	-1	1	-1	-1	1	-1	1	1	1	-1	-1	1	1	-1	-1	-1	-1	1	1	1	-1	1	1	1	-1	-1	1	1	1	1	1	-1	-1	1	-1	1	-1
1203.02512163064	1068.03945661307	12.5126229821232	755.875380020136	1.57923127534198	1132.73173994374	-1	1	1	-1	1	1	1	-1	1	-1	-1	1	-1	1	1	1	-1	-1	1	1	-1	-1	-1	-1	1	1	1	-1	1	1	1	-1	-1	1	1	1	1	1	-1	-1	1	-1	1	-1
1257.79988175645	1136.34504255908	12.1906342510931	780.425667255142	1.60760531462821	1167.26826005626	-1	1	1	1	-1	-1	-1	1	-1	1	1	-1	1	-1	-1	-1	1	1	-1	-1	1	1	1	1	-1	-1	-1	1	-1	-1	-1	1	1	-1	-1	-1	-1	-1	1	1	-1	1	-1	1
1150.47276210767	1069.11313557131	14.8117732668466	722.478654676574	1.57923127534198	1132.73173994374	-1	1	1	1	-1	-1	-1	1	-1	1	1	-1	-1	1	1	1	-1	-1	1	1	-1	-1	-1	-1	1	1	1	-1	1	1	1	-1	-1	1	1	1	1	1	-1	-1	1	-1	1	-1
1257.79988175645	1136.34504255908	12.1906342510931	780.425667255142	1.60760531462821	1167.26826005626	-1	1	1	1	-1	-1	-1	1	-1	1	1	-1	1	-1	-1	-1	1	1	-1	-1	1	1	1	1	-1	-1	-1	1	-1	-1	-1	1	1	-1	-1	-1	-1	-1	1	1	-1	1	-1	1
1173.77590512586	1053.28924641658	10.086723683429	755.875380020136	1.60103146825373	1085.55663015048	1	-1	-1	-1	1	1	1	-1	1	-1	-1	1	-1	1	1	1	-1	-1	1	1	-1	-1	-1	-1	1	1	1	-1	1	1	1	-1	-1	1	1	1	1	1	-1	-1	1	-1	1	-1
1165.3936050776	1098.32757030753	15.5958904597613	780.425667255142	1.56956313547447	1178.18039902665	-1	1	1	1	-1	-1	-1	1	-1	1	1	-1	1	-1	-1	-1	1	1	-1	-1	1	1	1	1	-1	-1	-1	1	-1	-1	-1	1	1	-1	-1	-1	-1	-1	1	1	-1	1	-1	1
1126.60310329572	1061.77762871031	15.6726621744263	719.574332744858	1.57923127534198	1132.73173994374	1	-1	-1	-1	1	1	1	-1	1	-1	-1	1	-1	1	1	1	-1	-1	1	1	-1	-1	-1	-1	1	1	1	-1	1	1	1	-1	-1	1	1	1	1	1	-1	-1	1	-1	1	-1
1126.60310329572	1061.77762871031	15.6726621744263	719.574332744858	1.57923127534198	1132.73173994374	1	-1	-1	-1	1	1	1	-1	1	-1	-1	1	-1	1	1	1	-1	-1	1	1	-1	-1	-1	-1	1	1	1	-1	1	1	1	-1	-1	1	1	1	1	1	-1	-1	1	-1	1	-1
1067.04370366064	1091.01757398984	18.4943914075042	734.067607410369	1.58794303307238	1202.5642446003	-1	1	1	1	-1	-1	-1	1	-1	1	1	-1	1	-1	1	1	-1	-1	1	1	-1	-1	-1	-1	1	1	1	-1	1	1	1	-1	-1	1	1	1	1	1	-1	-1	1	1	-1	1
1150.47276210767	1069.11313557131	14.8117732668466	722.478654676574	1.57923127534198	1132.73173994374	-1	1	1	1	-1	-1	-1	1	-1	1	1	-1	-1	1	1	1	-1	-1	1	1	-1	-1	-1	-1	1	1	1	-1	1	1	1	-1	-1	1	1	1	1	1	-1	-1	1	-1	1	-1
1257.79988175645	1136.34504255908	12.1906342510931	780.425667255142	1.60760531462821	1167.26826005626	-1	1	1	1	-1	-1	-1	1	-1	1	1	-1	1	-1	-1	-1	1	1	-1	-1	1	1	1	1	-1	-1	-1	1	-1	-1	-1	1	1	-1	-1	-1	-1	-1	1	1	-1	1	-1	1
1164.92111173806	1104.98327717633	15.3506734433962	744.124619979864	1.58580512171646	1214.44336984952	-1	1	1	1	-1	-1	-1	1	-1	1	1	-1	1	-1	-1	-1	1	1	-1	-1	1	1	1	1	-1	-1	-1	1	-1	-1	-1	1	1	-1	-1	-1	-1	-1	1	1	-1	1	-1	1
1126.60310329572	1061.77762871031	15.6726621744263	719.574332744858	1.57923127534198	1132.73173994374	1	-1	-1	-1	1	1	1	-1	1	-1	-1	1	-1	1	1	1	-1	-1	1	1	-1	-1	-1	-1	1	1	1	-1	1	1	1	-1	-1	1	1	1	1	1	-1	-1	1	-1	1	-1
1218.1445924957	1126.43226022858	14.6165335497873	784.887432903799	1.59416662452007	1201.43433789691	-1	1	1	1	-1	-1	-1	1	-1	1	1	-1	1	-1	-1	-1	1	1	-1	-1	1	1	1	1	-1	-1	-1	1	-1	-1	-1	1	1	-1	-1	-1	-1	-1	1	1	-1	1	-1	1
1126.60310329572	1061.77762871031	15.6726621744263	719.574332744858	1.57923127534198	1132.73173994374	1	-1	-1	-1	1	1	1	-1	1	-1	-1	1	-1	1	1	1	-1	-1	1	1	-1	-1	-1	-1	1	1	1	-1	1	1	1	-1	-1	1	1	1	1	1	-1	-1	1	-1	1	-1
1278.28704308421	1145.77512265315	12.1906342510931	780.425667255142	1.60760531462821	1203.53123087912	-1	1	1	1	-1	-1	-1	1	-1	1	1	-1	1	-1	-1	-1	1	1	-1	-1	1	1	1	1	-1	-1	-1	1	-1	-1	-1	1	1	-1	-1	-1	-1	-1	1	1	-1	1	-1	1
1257.79988175645	1136.34504255908	12.1906342510931	780.425667255142	1.60760531462821	1167.26826005626	1	1	1	1	-1	-1	-1	1	-1	1	1	-1	1	-1	-1	-1	1	1	-1	-1	1	1	1	1	-1	-1	-1	1	-1	-1	-1	1	1	-1	-1	-1	-1	-1	1	1	-1	1	-1	1
1257.79988175645	1136.34504255908	12.1906342510931	780.425667255142	1.60760531462821	1167.26826005626	-1	1	1	1	-1	-1	-1	1	-1	1	1	-1	1	-1	-1	-1	1	1	-1	-1	1	1	1	1	-1	-1	-1	1	-1	-1	-1	1	1	-1	-1	-1	-1	-1	1	1	-1	1	-1	1
1259.50710962523	1133.42529545636	13.0515231586729	761.770530121668	1.60760531462821	1179.57095133647	1	-1	-1	-1	1	1	1	-1	1	-1	-1	1	-1	1	1	1	-1	-1	1	-1	1	1	1	1	-1	-1	-1	1	-1	-1	-1	1	1	-1	-1	-1	-1	-1	1	1	-1	1	-1	1
1257.79988175645	1136.34504255908	12.1906342510931	780.425667255142	1.60760531462821	1167.26826005626	-1	1	1	1	-1	-1	-1	1	-1	1	1	-1	1	-1	-1	-1	1	1	-1	-1	1	1	1	1	-1	-1	-1	1	-1	-1	-1	1	1	-1	-1	-1	-1	-1	1	1	-1	1	-1	1
1204.91771656174	1086.87694639011	14.0939546014329	755.312523682064	1.57738899023352	1148.38431660547	-1	1	1	1	-1	-1	-1	1	-1	1	1	-1	1	-1	-1	-1	1	1	-1	-1	1	1	1	1	1	1	1	-1	-1	-1	-1	-1	-1	1	-1	-1	-1	1	-1	-1	1	-1	1	-1
1257.79988175645	1136.34504255908	12.1906342510931	780.425667255142	1.60760531462821	1167.26826005626	-1	1	1	1	-1	-1	-1	1	-1	1	1	-1	1	-1	-1	-1	1	1	-1	-1	1	1	1	1	-1	-1	-1	1	-1	-1	-1	1	1	-1	-1	-1	-1	-1	1	1	-1	1	-1	1
1257.79988175645	1136.34504255908	12.1906342510931	780.425667255142	1.60760531462821	1167.26826005626	-1	1	1	1	-1	-1	-1	1	-1	1	1	-1	1	-1	-1	-1	1	1	-1	-1	1	1	1	1	-1	-1	-1	1	-1	-1	-1	1	1	-1	-1	-1	-1	-1	1	1	-1	1	-1	1
1170.64381596016	1057.14287615221	14.0939546014329	744.424523160557	1.54540934824742	1152.15077941316	-1	1	1	1	-1	-1	-1	1	-1	1	1	-1	1	-1	-1	-1	1	1	-1	-1	1	1	1	1	-1	-1	-1	1	-1	-1	-1	1	1	-1	-1	-1	-1	1	1	1	1	-1	1	-1
1201.27427049834	1070.39577577671	12.2674059657581	722.178751495881	1.62081371784224	1101.97699547294	-1	1	1	1	-1	1	1	-1	1	-1	-1	1	-1	1	1	1	-1	-1	1	1	-1	-1	-1	-1	1	1	1	-1	1	1	1	-1	-1	1	1	1	1	1	-1	-1	1	-1	1	-1
1126.60310329572	1061.77762871031	15.6726621744263	719.574332744858	1.57923127534198	1132.73173994374	1	-1	-1	-1	1	1	1	-1	1	-1	-1	1	-1	1	1	1	-1	-1	1	1	-1	-1	-1	-1	1	1	1	-1	1	1	1	-1	-1	1	1	1	1	1	-1	-1	1	-1	1	-1
1063.96575080442	924.141973283211	8.17364308983374	762.621288155076	1.56491894038077	1069.48048745776	-1	1	1	1	-1	-1	-1	1	-1	-1	-1	1	-1	1	1	1	-1	1	-1	-1	1	1	1	1	-1	-1	-1	1	-1	-1	1	-1	-1	1	1	1	1	1	-1	-1	1	-1	1	-1
1194.82673811141	1095.57092941068	14.6165335497873	780.425667255142	1.56956313547447	1167.26826005626	-1	1	1	1	-1	-1	-1	1	-1	1	1	-1	1	-1	-1	-1	1	1	-1	-1	1	1	1	1	-1	-1	-1	1	-1	-1	-1	1	1	-1	-1	-1	-1	-1	1	1	-1	1	-1	1
1145.29102346585	1005.13417007897	9.22583477584923	758.479798771159	1.60457173160025	1065.71402465007	-1	1	1	1	-1	-1	-1	1	-1	1	-1	1	-1	1	1	1	-1	-1	1	1	-1	-1	-1	-1	1	1	1	-1	1	1	1	-1	-1	1	1	1	1	1	-1	-1	1	-1	1	-1
1098.21690086688	1065.98130250769	17.4421997214886	755.312523682064	1.56772223651461	1162.08115429343	-1	1	1	1	-1	-1	-1	1	-1	1	1	-1	1	-1	-1	-1	1	1	-1	-1	1	1	1	1	-1	-1	1	-1	1	1	1	-1	-1	1	1	1	1	1	-1	-1	1	-1	1	-1
1228.99354253751	1109.98599334303	13.7693418240866	753.467178269788	1.61328348933065	1144.43788721698	1	-1	-1	-1	1	1	1	-1	1	-1	-1	1	-1	1	1	1	-1	-1	1	1	-1	-1	-1	-1	1	1	1	-1	1	1	1	-1	-1	1	1	1	1	1	-1	1	-1	1	-1	1
1176.31696490836	1046.2335675275	10.086723683429	755.575476839443	1.60457173160025	1065.71402465007	1	-1	-1	-1	1	1	1	-1	1	-1	-1	1	-1	1	1	1	-1	-1	1	1	-1	-1	-1	-1	1	1	1	-1	1	1	1	-1	-1	1	1	1	1	1	-1	-1	1	-1	1	-1
1074.88568347122	956.203848487713	8.50801611043553	778.372103356833	1.5658903052984	1085.13306411949	-1	1	1	1	-1	-1	-1	1	-1	1	1	-1	1	-1	-1	-1	1	1	-1	-1	1	1	1	1	-1	-1	-1	1	-1	-1	-1	1	-1	1	1	1	1	1	-1	-1	1	-1	1	-1
1162.41324758683	1077.88635867104	14.8117732668466	738.229469878332	1.57923127534198	1132.73173994374	-1	1	1	1	-1	-1	-1	1	-1	1	1	-1	1	1	1	1	-1	-1	1	1	-1	-1	-1	-1	1	1	1	-1	1	1	1	-1	-1	1	1	1	1	1	-1	-1	1	-1	1	-1
1126.60310329572	1061.77762871031	15.6726621744263	719.574332744858	1.57923127534198	1132.73173994374	1	-1	-1	-1	1	1	1	-1	1	-1	-1	1	-1	1	1	1	-1	-1	1	1	-1	-1	-1	-1	1	1	1	-1	1	1	1	-1	-1	1	1	1	1	1	-1	-1	1	-1	1	-1
1257.79988175645	1136.34504255908	12.1906342510931	780.425667255142	1.60760531462821	1167.26826005626	-1	1	1	1	-1	-1	-1	1	-1	1	1	-1	1	-1	-1	-1	1	1	-1	-1	1	1	1	1	-1	-1	-1	1	-1	-1	-1	1	1	-1	-1	-1	-1	-1	1	1	-1	1	-1	1
1257.79988175645	1136.34504255908	12.1906342510931	780.425667255142	1.60760531462821	1167.26826005626	-1	1	1	1	-1	-1	-1	1	-1	1	1	-1	1	-1	-1	-1	1	1	-1	-1	1	1	1	1	-1	-1	-1	1	-1	-1	-1	1	1	-1	-1	-1	-1	-1	1	1	-1	1	-1	1
1176.31696490836	1046.2335675275	10.086723683429	755.575476839443	1.60457173160025	1065.71402465007	1	-1	-1	-1	1	1	1	-1	1	-1	-1	1	-1	1	1	1	-1	-1	1	1	-1	-1	-1	-1	1	1	1	-1	1	1	1	-1	-1	1	1	1	1	1	-1	-1	1	-1	1	-1
1125.08388739466	997.013931490611	9.36890501801529	775.467781425117	1.57074980450569	1085.13306411949	1	-1	-1	-1	1	1	1	-1	1	-1	-1	-1	1	-1	-1	-1	1	1	-1	-1	1	1	1	1	-1	-1	-1	1	-1	-1	-1	1	1	-1	-1	1	1	1	-1	-1	1	-1	1	-1
1039.42378123607	1103.21057755718	19.3552803150839	721.627896643167	1.62094628467179	1214.86693588051	1	-1	-1	-1	1	1	1	-1	1	-1	-1	1	-1	1	1	1	-1	-1	1	1	-1	-1	-1	-1	1	1	1	-1	1	1	1	-1	-1	-1	-1	-1	-1	-1	1	1	-1	1	-1	1
1156.67327458889	1080.31045480023	15.6726621744263	722.178751495881	1.61577479028791	1112.88913444333	-1	1	1	1	1	1	1	-1	1	-1	-1	1	-1	1	1	1	-1	-1	1	1	-1	-1	-1	-1	1	1	1	-1	1	1	1	-1	-1	1	-1	-1	-1	-1	1	-1	1	-1	1	-1
1298.9046621285	1167.8171408752	12.1906342510931	780.425667255142	1.6238473008702	1223.37383637953	-1	1	1	1	-1	-1	-1	1	-1	1	1	-1	1	-1	-1	-1	1	1	-1	-1	1	1	1	1	-1	-1	-1	1	-1	-1	-1	1	1	-1	-1	-1	-1	-1	1	1	-1	1	-1	1
994.769553016867	1070.42755679181	19.6896533356857	700	1.59377389719731	1226.74606112973	1	-1	-1	-1	1	1	1	-1	1	-1	-1	1	-1	1	1	1	-1	-1	1	1	-1	-1	-1	-1	1	1	-1	1	-1	-1	-1	1	1	-1	-1	-1	-1	-1	1	1	-1	1	-1	1
1111.13380017218	990.099453172916	8.50801611043553	784.887432903799	1.59535329355129	1108.38700298976	1	-1	1	1	-1	-1	-1	1	-1	1	1	-1	1	-1	-1	-1	1	1	-1	-1	1	1	1	1	-1	-1	-1	1	-1	-1	-1	1	1	-1	-1	-1	-1	-1	1	1	1	-1	1	-1
1110.75092994867	1055.30949024183	15.6726621744263	723.798899319552	1.55462778629638	1174.38384557365	1	-1	-1	-1	1	1	1	-1	1	-1	-1	1	-1	1	1	1	-1	-1	1	1	-1	-1	-1	-1	1	1	1	-1	1	1	1	-1	-1	1	1	1	1	1	-1	-1	1	-1	1	-1
1151.03271405498	1023.98038365296	10.086723683429	751.41361437148	1.57642797920813	1062.30269128021	1	-1	-1	-1	1	1	1	-1	1	-1	-1	1	-1	1	1	1	-1	-1	1	1	-1	-1	-1	-1	1	1	1	-1	1	1	1	-1	-1	1	1	1	1	1	-1	-1	1	-1	1	-1
1111.12779142677	1134.78716069983	17.7765727420904	748.58638562852	1.61040861076206	1237.69730871979	-1	1	1	1	-1	-1	-1	1	-1	1	1	-1	1	-1	-1	-1	1	1	-1	-1	1	1	1	1	-1	-1	-1	1	-1	-1	-1	1	1	-1	-1	-1	-1	-1	1	1	-1	1	-1	1
1173.52076993024	1054.66414559003	10.5995423885279	782.83386900549	1.58952242942636	1080.43173504781	-1	1	1	1	-1	-1	-1	1	-1	1	1	-1	1	-1	-1	-1	1	1	-1	-1	1	1	1	1	-1	-1	-1	1	-1	1	1	-1	-1	1	1	1	1	1	-1	-1	1	-1	1	-1
1228.99354253751	1117.59071851027	13.7693418240866	753.467178269788	1.61328348933065	1180.70085803986	1	-1	-1	-1	1	1	1	-1	1	-1	-1	1	-1	1	1	1	-1	-1	1	1	-1	-1	-1	-1	1	1	1	-1	1	1	1	-1	-1	1	1	1	1	-1	1	1	-1	1	-1	1
1087.64434252994	1103.61042146959	17.7765727420904	744.424523160557	1.58226485836994	1234.28597534993	-1	1	1	1	-1	-1	-1	1	-1	1	1	-1	1	-1	-1	-1	1	1	-1	-1	1	1	1	1	-1	-1	-1	1	-1	-1	-1	1	1	-1	-1	-1	-1	-1	1	1	-1	1	-1	1
1045.85540540822	1081.03769925699	18.8287644281059	728.373804778106	1.58226485836994	1226.74606112973	-1	1	1	1	-1	-1	-1	1	-1	1	1	1	-1	1	1	1	-1	-1	1	1	1	1	1	1	-1	-1	-1	1	-1	-1	-1	1	1	-1	-1	-1	-1	-1	1	1	-1	1	-1	1
1126.60310329572	1061.77762871031	15.6726621744263	719.574332744858	1.57923127534198	1132.73173994374	1	-1	-1	-1	1	1	1	-1	1	-1	-1	1	-1	1	1	1	-1	-1	1	1	-1	-1	-1	-1	1	1	1	-1	1	1	1	-1	-1	1	1	1	1	1	-1	-1	1	-1	1	-1
1257.79988175645	1136.34504255908	12.1906342510931	780.425667255142	1.60760531462821	1167.26826005626	-1	1	1	1	-1	-1	-1	1	-1	1	1	-1	1	-1	-1	-1	1	1	-1	-1	1	1	1	1	-1	-1	-1	1	-1	-1	-1	1	1	-1	-1	-1	-1	-1	1	1	-1	1	-1	1
1255.59307732477	1134.7516578168	12.1906342510931	777.521345323426	1.60760531462821	1167.26826005626	1	-1	-1	-1	1	-1	-1	1	-1	1	1	-1	1	-1	-1	-1	1	1	-1	-1	1	1	1	1	-1	-1	-1	1	-1	-1	-1	1	1	-1	-1	-1	-1	-1	1	1	-1	1	-1	1
1108.41967942512	971.543600120468	8.17364308983374	782.916946196267	1.60457173160025	1073.25393887027	-1	1	1	1	-1	-1	-1	1	-1	1	1	-1	1	-1	-1	-1	1	1	-1	-1	1	-1	-1	-1	1	1	1	-1	1	1	1	-1	-1	1	1	1	1	1	-1	-1	1	-1	1	-1
1126.60310329572	1061.77762871031	15.6726621744263	719.574332744858	1.57923127534198	1132.73173994374	1	-1	-1	-1	1	1	1	-1	1	-1	-1	1	-1	1	1	1	-1	-1	1	1	-1	-1	-1	-1	1	1	1	-1	1	1	1	-1	-1	1	1	1	1	1	-1	-1	1	-1	1	-1
1074.60794389308	1111.7268110627	18.6374616496702	729.931248495046	1.61040861076206	1237.69730871979	1	-1	-1	-1	1	1	1	-1	1	-1	-1	1	-1	-1	-1	-1	1	1	-1	-1	1	1	1	1	-1	-1	-1	1	-1	-1	-1	1	1	-1	-1	-1	-1	-1	1	1	-1	1	-1	1
1126.60310329572	1061.77762871031	15.6726621744263	719.574332744858	1.57923127534198	1132.73173994374	1	-1	-1	-1	1	1	1	-1	1	-1	-1	1	-1	1	1	1	-1	-1	1	1	-1	-1	-1	-1	1	1	1	-1	1	1	1	-1	-1	1	1	1	1	1	-1	-1	1	-1	1	-1
1261.49546008985	1124.4204373466	12.9084529165068	772.122315403263	1.64628674093006	1132.13519593676	-1	1	1	1	-1	-1	-1	1	-1	1	1	-1	1	-1	-1	-1	-1	-1	1	1	-1	-1	-1	-1	1	1	1	-1	1	1	1	-1	-1	-1	-1	-1	-1	-1	1	1	-1	1	-1	1
1003.12028010988	1075.31947616621	19.6896533356857	725.769386027084	1.58226485836994	1250	1	-1	-1	-1	1	1	1	-1	1	-1	-1	1	-1	1	1	1	-1	-1	1	1	1	1	1	1	-1	-1	-1	1	-1	-1	-1	1	1	-1	-1	-1	-1	-1	1	1	-1	1	-1	1
1126.60310329572	1061.77762871031	15.6726621744263	719.574332744858	1.57923127534198	1132.73173994374	1	-1	-1	-1	1	1	1	-1	1	-1	-1	1	-1	1	1	1	-1	-1	1	1	-1	-1	-1	-1	1	1	1	-1	1	1	1	-1	-1	1	1	1	1	1	-1	-1	1	-1	1	-1
1221.97734937065	1100.71899496511	12.9084529165068	756.371500201504	1.61328348933065	1144.43788721698	-1	1	1	1	-1	-1	-1	1	-1	1	1	-1	-1	1	1	1	-1	-1	1	1	-1	-1	-1	-1	1	1	1	-1	1	1	1	-1	-1	1	1	1	1	1	1	1	-1	1	-1	1
1164.82565526993	1042.61267763436	11.5788992985019	791.613570957342	1.55148025027262	1084.16607784066	-1	1	1	1	-1	-1	-1	1	-1	1	1	-1	1	-1	-1	-1	1	1	-1	-1	1	1	-1	-1	1	1	1	-1	1	1	1	-1	-1	1	1	1	1	1	-1	-1	1	-1	1	-1
1145.05495242804	1011.80283951521	9.22583477584923	770.068751504954	1.60457173160025	1050	-1	1	1	1	-1	-1	-1	1	-1	1	1	-1	1	-1	-1	-1	1	1	-1	1	-1	-1	-1	-1	1	1	1	-1	1	1	1	-1	-1	1	1	1	1	1	-1	-1	1	-1	1	-1
1135.46548210109	1002.21297959137	8.50801611043553	777.415769077179	1.63574906702033	1088.54439748935	-1	1	1	1	-1	-1	-1	1	-1	1	1	-1	1	-1	-1	-1	1	1	-1	-1	1	1	1	1	-1	-1	-1	1	-1	-1	-1	1	1	-1	-1	-1	-1	-1	1	1	1	-1	1	-1
1129.10251701752	1054.71251880118	15.6726621744263	719.274429564165	1.5827715386885	1112.88913444333	1	-1	-1	-1	1	1	1	-1	1	-1	-1	1	-1	1	1	1	-1	-1	1	1	-1	-1	-1	-1	1	1	1	-1	1	1	1	-1	-1	1	1	1	1	1	-1	-1	1	-1	1	-1
1257.79988175645	1136.34504255908	12.1906342510931	780.425667255142	1.60760531462821	1167.26826005626	-1	1	1	1	-1	-1	-1	1	-1	1	1	-1	1	-1	-1	-1	1	1	-1	-1	1	1	1	1	-1	-1	-1	1	-1	-1	-1	1	1	-1	-1	-1	-1	-1	1	1	-1	1	-1	1
1126.60310329572	1061.77762871031	15.6726621744263	719.574332744858	1.57923127534198	1132.73173994374	1	-1	-1	-1	1	1	1	-1	1	-1	-1	1	-1	1	1	1	-1	-1	1	1	-1	-1	-1	-1	1	1	1	-1	1	1	1	-1	-1	1	1	1	1	1	-1	-1	1	-1	1	-1
1181.22939239817	1045.50198598637	12.5126229821232	755.875380020136	1.57288771586161	1085.55663015048	1	-1	-1	-1	1	1	1	-1	1	-1	-1	1	-1	1	1	1	-1	-1	1	1	-1	-1	-1	-1	1	1	1	-1	1	1	1	-1	-1	1	1	1	1	1	-1	-1	1	-1	1	-1
1173.22765985759	1038.35584509238	12.5126229821232	755.875380020136	1.56298928909999	1096.46876912088	1	-1	-1	-1	1	1	1	-1	1	-1	-1	1	-1	1	1	1	-1	-1	1	1	-1	-1	-1	-1	1	1	1	-1	1	1	1	-1	-1	1	1	1	1	1	-1	-1	1	-1	1	-1
1164.92111173806	1104.98327717633	15.3506734433962	744.124619979864	1.58580512171646	1214.44336984952	-1	1	1	1	-1	-1	-1	1	-1	1	1	-1	1	-1	-1	-1	1	1	-1	-1	1	1	1	1	-1	-1	-1	1	-1	-1	-1	1	1	-1	-1	-1	-1	-1	1	1	-1	1	-1	1
1034.15637489026	1098.19852644273	19.3552803150839	717.466034175203	1.61711039507781	1214.86693588051	1	-1	-1	-1	1	1	1	-1	1	-1	-1	1	-1	1	1	1	-1	-1	1	1	-1	-1	-1	-1	1	1	1	-1	1	1	1	1	1	-1	-1	-1	-1	-1	1	1	-1	1	-1	1
1093.77380510649	1058.81484815815	16.9732194026686	719.574332744858	1.5850621394669	1132.73173994374	1	-1	-1	-1	1	1	1	-1	1	-1	-1	1	-1	1	1	1	-1	-1	1	1	-1	-1	-1	-1	1	1	1	-1	1	1	1	1	1	-1	-1	1	1	1	-1	-1	1	-1	1	-1
1126.60310329572	1061.77762871031	15.6726621744263	719.574332744858	1.57923127534198	1132.73173994374	1	-1	-1	-1	1	1	1	-1	1	-1	-1	1	-1	1	1	1	-1	-1	1	1	-1	-1	-1	-1	1	1	1	-1	1	1	1	-1	-1	1	1	1	1	1	-1	-1	1	-1	1	-1
1171.41327568121	1055.11893770768	12.3552763176166	722.478654676574	1.57923127534198	1132.73173994374	-1	1	1	1	-1	-1	-1	-1	1	-1	-1	1	-1	1	1	1	-1	-1	1	1	-1	-1	-1	-1	1	1	1	-1	1	1	1	-1	-1	1	1	1	1	1	-1	-1	1	-1	1	-1
1172.63520560895	1064.64016025034	15.334352215201	770.068751504954	1.57170104683039	1091.6521056299	-1	1	1	1	-1	-1	-1	1	-1	1	1	-1	1	1	1	1	-1	-1	1	1	-1	-1	-1	-1	1	1	1	-1	1	1	1	-1	-1	1	1	1	1	1	-1	-1	1	-1	1	1
1203.0044451018	1076.80303681921	13.7595815808311	755.312523682064	1.57923127534198	1120.42904866353	1	-1	1	1	-1	-1	-1	1	-1	1	1	-1	1	-1	-1	-1	1	1	-1	-1	1	-1	-1	-1	1	1	1	-1	1	1	1	-1	-1	1	1	1	1	1	-1	-1	1	-1	1	-1
1131.75648597349	1091.53468550866	16.5296141433826	753.767081450481	1.57753191095531	1192.23576065934	1	-1	-1	-1	1	1	1	-1	1	-1	-1	1	-1	1	1	1	-1	-1	1	1	-1	-1	-1	-1	1	1	1	-1	1	-1	-1	1	1	-1	-1	-1	-1	-1	1	1	-1	1	-1	1
1195.00597995459	1134.1032582976	15.3506734433962	744.124619979864	1.6238473008702	1214.44336984952	-1	1	1	1	-1	-1	-1	1	-1	1	1	-1	1	-1	-1	-1	1	1	-1	-1	1	1	1	1	-1	-1	-1	1	-1	-1	-1	1	1	-1	-1	-1	-1	-1	1	1	-1	1	-1	1
1195.00597995459	1116.7994860625	15.3506734433962	744.124619979864	1.6238473008702	1167.26826005626	1	1	1	1	-1	-1	-1	1	-1	1	1	-1	1	-1	-1	-1	1	1	-1	-1	1	1	1	1	-1	-1	-1	1	-1	-1	-1	1	1	-1	-1	-1	-1	-1	1	1	-1	1	-1	1
1168.201163365	1054.58986810553	14.0939546014329	746.532821730212	1.54054984904013	1155.56211278302	-1	1	1	1	-1	-1	-1	1	-1	1	1	-1	1	-1	-1	-1	1	1	-1	-1	1	1	1	1	-1	-1	-1	1	-1	-1	-1	1	1	1	1	1	1	1	-1	-1	1	-1	1	-1
1178.79981009715	1065.90997100991	12.7933973731905	746.532821730212	1.56772223651461	1155.56211278302	-1	1	1	1	-1	-1	-1	1	-1	1	1	-1	1	-1	-1	-1	1	1	-1	-1	1	1	1	1	-1	-1	-1	1	-1	-1	-1	-1	-1	1	1	1	1	1	-1	-1	1	-1	1	-1
1256.03740316566	1134.75493555083	13.7693418240866	753.467178269788	1.64628674093006	1144.43788721698	1	-1	-1	-1	1	1	1	-1	1	-1	-1	1	-1	1	1	1	-1	-1	1	1	-1	-1	-1	-1	1	1	1	-1	1	1	1	-1	-1	1	1	-1	-1	-1	1	1	-1	1	-1	1
1126.60310329572	1061.77762871031	15.6726621744263	719.574332744858	1.57923127534198	1132.73173994374	1	-1	-1	-1	1	1	1	-1	1	-1	-1	1	-1	1	1	1	-1	-1	1	1	-1	-1	-1	-1	1	1	1	-1	1	1	1	-1	-1	1	1	1	1	1	-1	-1	1	-1	1	-1
1257.79988175645	1136.34504255908	12.1906342510931	780.425667255142	1.60760531462821	1167.26826005626	-1	1	1	1	-1	-1	-1	1	-1	1	1	-1	1	-1	-1	-1	1	1	-1	-1	1	1	1	1	-1	-1	-1	1	-1	-1	-1	1	1	-1	-1	-1	-1	-1	1	1	-1	1	-1	1
1087.64434252994	1103.61042146959	17.7765727420904	744.424523160557	1.58226485836994	1234.28597534993	-1	1	1	1	-1	-1	-1	1	-1	1	1	-1	1	-1	-1	-1	1	1	-1	-1	1	1	1	1	-1	-1	-1	1	-1	-1	-1	1	1	-1	-1	-1	-1	-1	1	1	-1	1	-1	1
1186.88549422262	1063.47407134857	13.7595815808311	746.532821730212	1.56772223651461	1120.42904866353	-1	1	1	1	-1	-1	-1	1	-1	1	1	-1	1	-1	-1	-1	1	1	-1	-1	1	1	1	1	-1	-1	-1	1	1	1	1	-1	-1	1	1	1	1	1	-1	-1	1	-1	1	-1
1230.7189828217	1133.97515359605	14.1037148446884	744.687476317936	1.61911435345558	1179.57095133647	1	-1	-1	-1	1	1	1	-1	1	-1	-1	1	-1	1	1	1	-1	-1	1	1	-1	-1	1	1	-1	-1	-1	1	-1	-1	-1	1	1	-1	-1	-1	-1	-1	1	1	-1	1	-1	1
1005.79447006492	1079.63363114279	19.6896533356857	717.466034175203	1.59377389719731	1242.82220382246	1	-1	-1	-1	1	1	1	-1	1	-1	-1	1	-1	1	1	1	-1	-1	1	1	-1	-1	-1	-1	1	1	1	-1	1	1	-1	1	1	-1	-1	-1	-1	-1	1	1	-1	1	-1	1
1087.64434252994	1103.61042146959	17.7765727420904	744.424523160557	1.58226485836994	1234.28597534993	-1	1	1	1	-1	-1	-1	1	-1	1	1	-1	1	-1	-1	-1	1	1	-1	-1	1	1	1	1	-1	-1	-1	1	-1	-1	-1	1	1	-1	-1	-1	-1	-1	1	1	-1	1	-1	1
1257.79988175645	1136.34504255908	12.1906342510931	780.425667255142	1.60760531462821	1167.26826005626	-1	1	1	1	-1	-1	-1	1	-1	1	1	-1	1	-1	-1	-1	1	1	-1	-1	1	1	1	1	-1	-1	-1	1	-1	-1	-1	1	1	-1	-1	-1	-1	-1	1	1	-1	1	-1	1
1220.34518704989	1099.5308244612	12.9084529165068	754.317936303195	1.61328348933065	1144.43788721698	-1	1	1	1	-1	-1	-1	1	-1	1	1	-1	-1	1	1	1	-1	-1	1	1	-1	-1	-1	-1	1	1	1	-1	1	1	1	-1	-1	1	1	1	1	1	-1	-1	-1	1	-1	1
1162.79500883816	1047.17595815473	11.4065170581784	733.767704229676	1.59266996545013	1086.26297082287	-1	1	1	1	-1	-1	-1	1	-1	1	1	-1	1	-1	-1	-1	1	1	-1	1	-1	-1	-1	-1	1	1	1	-1	1	1	1	-1	-1	1	1	1	1	1	-1	-1	1	-1	1	-1
1111.12779142677	1134.78716069983	17.7765727420904	748.58638562852	1.61040861076206	1237.69730871979	-1	1	1	1	-1	-1	-1	1	-1	1	1	-1	1	-1	-1	-1	1	1	-1	-1	1	1	1	1	-1	-1	-1	1	-1	-1	-1	1	1	-1	-1	-1	-1	-1	1	1	-1	1	-1	1
1126.60310329572	1061.77762871031	15.6726621744263	719.574332744858	1.57923127534198	1132.73173994374	1	-1	-1	-1	1	1	1	-1	1	-1	-1	1	-1	1	1	1	-1	-1	1	1	-1	-1	-1	-1	1	1	1	-1	1	1	1	-1	-1	1	1	1	1	1	-1	-1	1	-1	1	-1
1126.60310329572	1043.17131193483	15.6726621744263	719.574332744858	1.57923127534198	1096.46876912088	1	-1	-1	-1	1	1	1	-1	1	-1	-1	1	-1	1	1	1	-1	-1	1	1	-1	-1	-1	-1	1	1	1	-1	1	1	1	-1	-1	1	1	1	1	1	-1	-1	1	-1	1	-1
1120.5712264933	983.638622744909	9.22583477584923	754.317936303195	1.57642797920813	1062.30269128021	-1	1	1	1	-1	-1	-1	1	-1	1	1	1	-1	1	1	1	-1	-1	1	1	-1	-1	-1	-1	1	1	1	-1	1	1	1	-1	-1	1	1	1	1	1	-1	-1	1	-1	1	-1
1257.79988175645	1136.34504255908	12.1906342510931	780.425667255142	1.60760531462821	1167.26826005626	-1	1	1	1	-1	-1	-1	1	-1	1	1	-1	1	-1	-1	-1	1	1	-1	-1	1	1	1	1	-1	-1	-1	1	-1	-1	-1	1	1	-1	-1	-1	-1	-1	1	1	-1	1	-1	1
1162.41324758683	1068.80819201584	14.8117732668466	738.229469878332	1.57923127534198	1120.42904866353	-1	1	1	1	-1	-1	-1	1	-1	1	1	-1	1	-1	-1	-1	1	1	-1	1	-1	-1	-1	-1	1	1	1	-1	1	1	1	-1	-1	1	1	1	1	1	-1	-1	1	-1	1	-1
1255.59307732477	1134.7516578168	12.1906342510931	777.521345323426	1.60760531462821	1167.26826005626	1	-1	-1	-1	1	-1	-1	1	-1	1	1	-1	1	-1	-1	-1	1	1	-1	-1	1	1	1	1	-1	-1	-1	1	-1	-1	-1	1	1	-1	-1	-1	-1	-1	1	1	-1	1	-1	1
1126.60310329572	1061.77762871031	15.6726621744263	719.574332744858	1.57923127534198	1132.73173994374	1	-1	-1	-1	1	1	1	-1	1	-1	-1	1	-1	1	1	1	-1	-1	1	1	-1	-1	-1	-1	1	1	1	-1	1	1	1	-1	-1	1	1	1	1	1	-1	-1	1	-1	1	-1
1190.52665061886	1066.58588891748	11.6517340745434	774.530517153609	1.60103146825373	1073.25393887027	-1	1	1	1	-1	-1	-1	1	-1	1	1	-1	1	-1	-1	1	-1	-1	1	1	-1	-1	-1	-1	1	1	1	-1	1	1	1	-1	-1	1	1	1	1	1	-1	-1	1	-1	1	-1
1265.74138737735	1136.5090576485	12.1906342510931	780.725570435835	1.60760531462821	1187.11086555667	-1	1	1	1	-1	-1	-1	1	-1	1	1	-1	1	-1	-1	-1	1	1	-1	-1	1	1	1	1	-1	-1	-1	1	-1	-1	-1	1	1	-1	-1	-1	-1	-1	1	1	-1	1	-1	1
1087.64434252994	1103.61042146959	17.7765727420904	744.424523160557	1.58226485836994	1234.28597534993	-1	1	1	1	-1	-1	-1	1	-1	1	1	-1	1	-1	-1	-1	1	1	-1	-1	1	1	1	1	-1	-1	-1	1	-1	-1	-1	1	1	-1	-1	-1	-1	-1	1	1	-1	1	-1	1
1227.05444170088	1125.37669918595	14.0939546014329	748.58638562852	1.61040861076206	1196.04520308988	-1	1	1	1	-1	-1	-1	1	-1	1	1	-1	1	-1	-1	-1	1	1	-1	-1	1	1	1	1	-1	-1	-1	1	-1	-1	-1	1	1	-1	-1	-1	-1	-1	1	1	-1	1	-1	1
1151.38210014378	1135.69040048412	16.9293810163897	717.16613099451	1.66252872717206	1180.70085803986	1	-1	-1	-1	1	1	1	-1	1	-1	-1	1	-1	1	1	1	-1	-1	1	1	-1	-1	-1	-1	1	1	1	-1	1	1	1	-1	-1	1	-1	-1	-1	-1	1	1	-1	1	-1	1
1126.60310329572	1061.77762871031	15.6726621744263	719.574332744858	1.57923127534198	1132.73173994374	1	-1	-1	-1	1	1	1	-1	1	-1	-1	1	-1	1	1	1	-1	-1	1	1	-1	-1	-1	-1	1	1	1	-1	1	1	1	-1	-1	1	1	1	1	1	-1	-1	1	-1	1	-1
1111.97985204408	980.604617163292	8.50801611043553	782.533965824797	1.59889355689781	1088.54439748935	-1	1	1	1	-1	-1	-1	1	-1	1	1	-1	1	-1	-1	-1	1	1	-1	-1	1	1	1	1	-1	-1	-1	1	-1	-1	-1	1	1	-1	-1	1	1	1	-1	-1	1	-1	1	-1
1145.34923211983	1022.85729192365	10.086723683429	715.112567096201	1.59266996545013	1098.56566210309	1	-1	-1	-1	1	1	1	-1	1	-1	-1	1	-1	1	1	1	-1	-1	1	1	-1	-1	-1	-1	1	1	1	-1	1	1	1	-1	-1	1	1	1	1	1	-1	-1	1	-1	1	-1
1257.79988175645	1136.34504255908	12.1906342510931	780.425667255142	1.60760531462821	1167.26826005626	-1	1	1	1	-1	-1	-1	1	-1	1	1	-1	1	-1	-1	-1	1	1	-1	-1	1	1	1	1	-1	-1	-1	1	-1	-1	-1	1	1	-1	-1	-1	-1	-1	1	1	-1	1	-1	1
1257.79988175645	1136.34504255908	12.1906342510931	780.425667255142	1.60760531462821	1167.26826005626	-1	1	1	1	-1	-1	-1	1	-1	1	1	-1	1	-1	-1	-1	1	1	-1	-1	1	1	1	1	-1	-1	-1	1	-1	-1	-1	1	1	-1	-1	-1	-1	-1	1	1	-1	1	-1	1
1234.16168640685	1134.4756026382	14.1037148446884	761.770530121668	1.60760531462821	1179.57095133647	1	-1	-1	-1	1	1	1	-1	1	-1	-1	1	-1	1	1	1	-1	-1	1	1	-1	1	1	1	-1	-1	-1	1	-1	-1	-1	1	1	-1	-1	-1	-1	-1	1	1	-1	1	-1	1
1200.52133591882	1077.8811849847	10.086723683429	755.575476839443	1.62081371784224	1101.97699547294	1	-1	-1	-1	1	1	1	-1	1	-1	-1	1	-1	1	1	1	-1	-1	1	1	-1	-1	-1	-1	1	1	1	-1	1	1	1	-1	-1	1	1	1	1	1	-1	-1	1	-1	1	-1
1118.60105736419	996.136674377583	8.50801611043553	791.220298048148	1.59889355689781	1108.38700298976	-1	1	1	1	-1	-1	-1	1	-1	1	1	-1	1	-1	-1	-1	1	1	-1	-1	1	1	1	1	-1	-1	-1	1	-1	-1	-1	1	1	-1	-1	-1	-1	-1	1	1	1	-1	1	-1
1058.95917633661	1086.13336779104	18.8287644281059	736.121171308678	1.59377389719731	1199.15291123044	-1	1	1	1	-1	-1	-1	1	-1	1	1	-1	1	-1	-1	-1	1	1	-1	-1	-1	-1	-1	-1	1	1	1	-1	1	1	1	1	1	-1	-1	-1	-1	-1	1	1	-1	1	-1	1
1126.60310329572	1061.77762871031	15.6726621744263	719.574332744858	1.57923127534198	1132.73173994374	1	-1	-1	-1	1	1	1	-1	1	-1	-1	1	-1	1	1	1	-1	-1	1	1	-1	-1	-1	-1	1	1	1	-1	1	1	1	-1	-1	1	1	1	1	1	-1	-1	1	-1	1	-1
1183.09034313533	1060.65602835221	10.086723683429	764.261809062794	1.60457173160025	1085.55663015048	1	-1	-1	-1	1	1	1	-1	1	-1	-1	1	-1	1	1	1	-1	-1	1	1	-1	-1	-1	-1	1	1	1	-1	1	1	1	-1	-1	1	1	1	1	1	-1	-1	1	-1	1	-1
1195.00597995459	1126.84948926645	15.3506734433962	744.124619979864	1.6238473008702	1203.53123087912	-1	1	1	1	-1	-1	-1	1	-1	1	1	-1	1	-1	-1	-1	1	1	-1	-1	1	1	1	1	-1	-1	-1	1	-1	-1	-1	1	1	-1	-1	-1	-1	-1	1	1	-1	1	-1	1
1257.79988175645	1136.34504255908	12.1906342510931	780.425667255142	1.60760531462821	1167.26826005626	-1	1	1	1	-1	-1	-1	1	-1	1	1	-1	1	-1	-1	-1	1	1	-1	-1	1	1	1	1	-1	-1	-1	1	-1	-1	-1	1	1	-1	-1	-1	-1	-1	1	1	-1	1	-1	1
1221.29516971611	1125.17799699061	14.1037148446884	744.687476317936	1.60760531462821	1179.57095133647	1	-1	-1	-1	1	1	1	-1	1	-1	-1	1	-1	1	1	1	-1	-1	1	1	-1	-1	1	1	-1	-1	-1	1	-1	-1	-1	1	1	-1	-1	-1	-1	-1	1	1	-1	1	-1	1
1195.00597995459	1126.84948926645	15.3506734433962	744.124619979864	1.6238473008702	1203.53123087912	-1	1	1	1	-1	-1	-1	1	-1	1	1	-1	1	-1	-1	-1	1	1	-1	-1	1	1	1	1	-1	-1	-1	1	-1	-1	-1	1	1	-1	-1	-1	-1	-1	1	1	-1	1	-1	1
1168.201163365	1054.58986810553	14.0939546014329	746.532821730212	1.54054984904013	1155.56211278302	-1	1	1	1	-1	-1	-1	1	-1	1	1	-1	1	-1	-1	-1	1	1	-1	-1	1	1	1	1	-1	-1	-1	1	-1	-1	-1	1	1	-1	-1	1	1	1	-1	-1	1	-1	1	-1
1087.55935705896	968.960832157719	8.50801611043553	782.83386900549	1.5658903052984	1108.38700298976	-1	1	1	1	-1	-1	-1	1	-1	1	1	-1	1	-1	-1	-1	1	1	-1	-1	1	1	1	1	-1	-1	-1	1	-1	-1	-1	-1	-1	1	1	1	1	1	-1	-1	1	-1	1	-1
1126.60310329572	1061.77762871031	15.6726621744263	719.574332744858	1.57923127534198	1132.73173994374	1	-1	-1	-1	1	1	1	-1	1	-1	-1	1	-1	1	1	1	-1	-1	1	1	-1	-1	-1	-1	1	1	1	-1	1	1	1	-1	-1	1	1	1	1	1	-1	-1	1	-1	1	-1
1195.00597995459	1126.84948926645	15.3506734433962	744.124619979864	1.6238473008702	1203.53123087912	-1	1	1	1	-1	-1	-1	1	-1	1	1	-1	1	-1	-1	-1	1	1	-1	-1	1	1	1	1	-1	-1	-1	1	-1	-1	-1	1	1	-1	-1	-1	-1	-1	1	1	-1	1	-1	1
1121.11228614664	980.928632743565	8.17364308983374	800	1.60457173160025	1073.25393887027	-1	1	1	1	-1	-1	-1	1	-1	1	1	-1	1	-1	-1	-1	1	1	-1	-1	1	-1	-1	-1	1	1	1	-1	1	1	1	-1	-1	1	1	1	1	1	-1	-1	1	-1	1	-1
1096.5345047831	956.639687960799	8.17364308983374	788.409345844932	1.59306269277289	1053.41133336986	1	-1	-1	-1	1	1	-1	1	-1	1	1	-1	1	-1	-1	-1	1	1	-1	-1	1	1	1	-1	1	1	1	-1	1	1	1	-1	-1	1	1	1	1	1	-1	-1	1	-1	1	-1
1090.34276925488	1113.10275779152	17.7765727420904	748.58638562852	1.58226485836994	1237.69730871979	-1	1	1	1	-1	-1	-1	1	-1	1	1	-1	1	-1	-1	-1	1	1	-1	-1	1	1	1	1	-1	-1	-1	1	-1	-1	-1	1	1	-1	-1	-1	-1	-1	1	1	-1	1	-1	1
1264.83382295665	1141.96201514766	13.0515231586729	777.521345323426	1.60760531462821	1167.26826005626	1	-1	-1	-1	1	1	1	-1	1	-1	1	-1	1	-1	-1	-1	1	1	-1	-1	1	1	1	1	-1	-1	-1	1	-1	-1	-1	1	1	-1	-1	-1	-1	-1	1	1	-1	1	-1	1
1257.79988175645	1136.34504255908	12.1906342510931	780.425667255142	1.60760531462821	1167.26826005626	-1	1	1	1	-1	-1	-1	1	-1	1	1	-1	1	-1	-1	-1	1	1	-1	-1	1	1	1	1	-1	-1	-1	1	-1	-1	-1	1	1	-1	-1	-1	-1	-1	1	1	-1	1	-1	1
1228.99354253751	1109.98599334303	13.7693418240866	753.467178269788	1.61328348933065	1144.43788721698	1	-1	-1	-1	1	1	1	-1	1	-1	-1	1	-1	1	1	1	-1	-1	1	1	-1	-1	-1	-1	1	1	1	-1	1	1	1	-1	-1	1	1	1	1	-1	1	1	-1	1	-1	1
1126.60310329572	1061.77762871031	15.6726621744263	719.574332744858	1.57923127534198	1132.73173994374	1	-1	-1	-1	1	1	1	-1	1	-1	-1	1	-1	1	1	1	-1	-1	1	1	-1	-1	-1	-1	1	1	1	-1	1	1	1	-1	-1	1	1	1	1	1	-1	-1	1	-1	1	-1
1172.98394637708	1040.7407935954	13.4919798920972	755.875380020136	1.56298928909999	1096.46876912088	-1	1	-1	-1	1	1	1	-1	1	-1	-1	1	-1	1	1	1	-1	-1	1	1	-1	-1	-1	-1	1	1	1	-1	1	1	1	-1	-1	1	1	1	1	1	-1	-1	1	-1	1	-1
1168.201163365	1054.58986810553	14.0939546014329	746.532821730212	1.54054984904013	1155.56211278302	-1	1	1	1	-1	-1	-1	1	-1	1	1	-1	1	-1	-1	-1	1	1	-1	-1	1	1	1	1	-1	-1	-1	1	-1	-1	-1	1	1	1	1	1	1	1	-1	-1	1	-1	1	-1
1257.79988175645	1136.34504255908	12.1906342510931	780.425667255142	1.60760531462821	1167.26826005626	-1	1	1	1	-1	-1	-1	1	-1	1	1	-1	1	-1	-1	-1	1	1	-1	-1	1	1	1	1	-1	-1	-1	1	-1	-1	-1	1	1	-1	-1	-1	-1	-1	1	1	-1	1	-1	1
1278.28704308421	1145.77512265315	12.1906342510931	780.425667255142	1.60760531462821	1203.53123087912	-1	1	1	1	-1	-1	-1	1	-1	1	1	-1	1	-1	-1	-1	1	1	-1	-1	1	1	1	1	-1	-1	-1	1	-1	-1	-1	1	1	-1	-1	-1	-1	-1	1	1	-1	1	-1	1
1162.41324758683	1068.80819201584	14.8117732668466	738.229469878332	1.57923127534198	1120.42904866353	-1	1	1	1	-1	-1	-1	1	-1	1	1	-1	1	-1	-1	-1	-1	-1	1	1	-1	-1	-1	-1	1	1	1	-1	1	1	1	-1	-1	1	1	1	1	1	-1	-1	1	-1	1	-1
1264.83382295665	1141.96201514766	13.0515231586729	777.521345323426	1.60760531462821	1167.26826005626	-1	1	-1	-1	1	1	1	-1	1	-1	-1	1	1	-1	-1	-1	1	1	-1	-1	1	1	1	1	-1	-1	-1	1	-1	-1	-1	1	1	-1	-1	-1	-1	-1	1	1	-1	1	-1	1
1180.08721257821	1049.0859499067	10.5995423885279	791.613570957342	1.58952242942636	1073.25393887027	-1	1	1	1	-1	-1	-1	1	-1	1	1	-1	1	-1	-1	-1	1	1	-1	-1	1	1	1	1	-1	-1	-1	-1	1	1	1	-1	-1	1	1	1	1	1	-1	-1	1	-1	1	-1
1128.748571966	1063.36603650397	15.6726621744263	722.478654676574	1.57923127534198	1132.73173994374	-1	1	1	1	-1	1	1	-1	1	-1	-1	1	-1	1	1	1	-1	-1	1	1	-1	-1	-1	-1	1	1	1	-1	1	1	1	-1	-1	1	1	1	1	1	-1	-1	1	-1	1	-1
1111.12779142677	1134.78716069983	17.7765727420904	748.58638562852	1.61040861076206	1237.69730871979	-1	1	1	1	-1	-1	-1	1	-1	1	1	-1	1	-1	-1	-1	1	1	-1	-1	1	1	1	1	-1	-1	-1	1	-1	-1	-1	1	1	-1	-1	-1	-1	-1	1	1	-1	1	-1	1
1070.75150760485	935.731364716758	8.17364308983374	770.068751504954	1.57642797920813	1050	-1	1	1	1	-1	-1	-1	1	-1	1	1	-1	1	-1	-1	-1	1	1	-1	-1	1	-1	-1	-1	1	1	1	-1	1	1	1	-1	-1	1	1	1	1	1	-1	-1	1	-1	1	-1
1087.64434252994	1103.61042146959	17.7765727420904	744.424523160557	1.58226485836994	1234.28597534993	1	-1	-1	1	-1	-1	-1	1	-1	1	1	-1	1	-1	-1	-1	1	1	-1	-1	1	1	1	1	-1	-1	-1	1	-1	-1	-1	1	1	-1	-1	-1	-1	-1	1	1	-1	1	-1	1
1257.79988175645	1136.34504255908	12.1906342510931	780.425667255142	1.60760531462821	1167.26826005626	-1	1	1	1	-1	-1	-1	1	-1	1	1	-1	1	-1	-1	-1	1	1	-1	-1	1	1	1	1	-1	-1	-1	1	-1	-1	-1	1	1	-1	-1	-1	-1	-1	1	1	-1	1	-1	1
1126.60310329572	1061.77762871031	15.6726621744263	719.574332744858	1.57923127534198	1132.73173994374	1	-1	-1	-1	1	1	1	-1	1	-1	-1	1	-1	1	1	1	-1	-1	1	1	-1	-1	-1	-1	1	1	1	-1	1	1	1	-1	-1	1	1	1	1	1	-1	-1	1	-1	1	-1
1203.0044451018	1076.80303681921	13.7595815808311	755.312523682064	1.57923127534198	1120.42904866353	-1	1	1	1	-1	-1	-1	1	-1	1	1	-1	1	-1	-1	-1	1	1	-1	-1	1	1	-1	-1	1	1	1	-1	1	1	1	-1	-1	1	1	1	1	1	-1	-1	1	-1	1	-1
1109.35688478417	1036.62289674445	16.8093657489069	755.875380020136	1.56298928909999	1096.46876912088	1	-1	-1	-1	1	1	1	-1	1	-1	-1	1	1	1	1	1	-1	-1	1	1	-1	-1	-1	-1	1	1	1	-1	1	1	1	-1	-1	1	1	1	1	1	-1	-1	1	-1	1	-1
1206.22097116379	1067.42072279409	12.5126229821232	758.779701951852	1.60103146825373	1085.55663015048	-1	1	1	1	-1	-1	1	-1	1	-1	-1	1	-1	1	1	1	-1	-1	1	1	-1	-1	-1	-1	1	1	1	-1	1	1	1	-1	-1	1	1	1	1	1	-1	-1	1	-1	1	-1
1151.03271405498	1023.98038365296	10.086723683429	751.41361437148	1.57642797920813	1062.30269128021	1	-1	-1	-1	1	1	1	-1	1	-1	-1	1	-1	1	1	1	-1	-1	1	1	-1	-1	-1	-1	1	1	1	-1	1	1	1	-1	-1	1	1	1	1	1	-1	-1	1	-1	1	-1
1278.28704308421	1145.77512265315	12.1906342510931	780.425667255142	1.60760531462821	1203.53123087912	-1	1	1	1	-1	-1	-1	1	-1	1	1	-1	1	-1	-1	-1	1	1	-1	-1	1	1	1	1	-1	-1	-1	1	-1	-1	-1	1	1	-1	-1	-1	-1	-1	1	1	-1	1	-1	1
1209.18394870473	1118.51867752306	15.0698990523289	753.467178269788	1.61911435345558	1144.43788721698	-1	-1	-1	-1	1	1	1	-1	1	-1	-1	1	-1	1	1	1	-1	-1	1	1	-1	-1	-1	-1	1	1	1	-1	1	1	1	1	1	-1	-1	-1	-1	-1	1	1	-1	1	-1	1
1126.60310329572	1061.77762871031	15.6726621744263	719.574332744858	1.57923127534198	1132.73173994374	1	-1	-1	-1	1	1	1	-1	1	-1	-1	1	-1	1	1	1	-1	-1	1	1	-1	-1	-1	-1	1	1	1	-1	1	1	1	-1	-1	1	1	1	1	1	-1	-1	1	-1	1	-1
862.883522185192	1053.52524510986	23	757.928943918445	1.60567566334743	1214.86693588051	1	-1	-1	-1	1	1	1	-1	1	-1	-1	1	-1	1	1	1	-1	-1	1	1	-1	-1	-1	-1	1	1	1	-1	1	1	-1	1	1	-1	-1	-1	-1	-1	1	1	-1	1	-1	1
1145.29102346585	1005.13417007897	9.22583477584923	758.479798771159	1.60457173160025	1065.71402465007	-1	1	1	1	-1	-1	-1	1	-1	1	1	-1	-1	1	1	1	-1	-1	1	1	-1	-1	-1	-1	1	1	1	-1	1	1	1	-1	-1	1	1	1	1	1	-1	-1	1	-1	1	-1
1292.3055007982	1158.43817284078	12.1906342510931	780.425667255142	1.6238473008702	1203.53123087912	-1	1	1	1	-1	-1	-1	1	-1	1	1	-1	1	-1	-1	-1	1	1	-1	-1	1	1	1	1	-1	-1	-1	1	-1	-1	-1	1	1	-1	-1	-1	-1	-1	1	1	-1	1	-1	1
1183.09034313533	1060.65602835221	10.086723683429	764.261809062794	1.60457173160025	1085.55663015048	1	-1	-1	-1	1	1	1	-1	1	-1	-1	1	-1	1	1	1	-1	-1	1	1	-1	-1	-1	-1	1	1	1	-1	1	1	1	-1	-1	1	1	1	1	1	-1	-1	1	-1	1	-1
1128.23280091565	1040.64409002905	13.6542862807703	723.715822128775	1.51624198624199	1209.51690969314	1	-1	-1	-1	1	1	1	-1	1	-1	-1	1	-1	1	1	1	-1	-1	1	1	1	1	1	1	-1	-1	-1	1	-1	-1	-1	-1	-1	1	1	1	1	1	-1	-1	1	-1	1	-1
1081.94898483551	1099.13708192419	17.7765727420904	735.738190937206	1.58226485836994	1214.44336984952	-1	1	1	1	-1	-1	-1	1	-1	1	1	-1	1	-1	-1	-1	1	1	-1	-1	1	1	1	1	-1	-1	-1	1	-1	-1	-1	1	1	-1	-1	-1	-1	-1	1	1	-1	1	-1	1
1121.32515874643	1063.40845330905	16.0070351950281	715.752516623031	1.57355310063954	1167.86480406324	-1	1	1	1	-1	-1	-1	-1	1	-1	-1	1	-1	1	1	1	-1	-1	1	1	-1	1	1	1	-1	-1	-1	1	-1	-1	-1	1	1	-1	-1	-1	-1	-1	1	1	1	-1	1	-1
1024.32945508556	895.618022917744	7.91308059359526	755.875380020136	1.60103146825373	1085.55663015048	1	-1	-1	-1	1	1	1	-1	1	-1	-1	1	-1	1	1	1	-1	-1	1	1	-1	-1	-1	-1	1	1	1	-1	1	1	1	-1	-1	1	1	1	1	1	-1	-1	1	-1	1	-1
1229.11402514163	1093.55147947799	11.8562612304913	789.205369206994	1.60177445050329	1132.13519593676	-1	1	1	1	-1	-1	-1	1	-1	1	1	-1	1	-1	-1	-1	1	1	-1	-1	1	1	1	1	-1	-1	-1	-1	1	1	1	-1	-1	1	1	1	1	-1	1	1	-1	1	-1	1
1126.60310329572	1061.77762871031	15.6726621744263	719.574332744858	1.57923127534198	1132.73173994374	1	-1	-1	-1	1	1	1	-1	1	-1	-1	1	-1	1	1	1	-1	-1	1	1	-1	-1	-1	-1	1	1	1	-1	1	1	1	-1	-1	1	1	1	1	1	-1	-1	1	-1	1	-1
1195.00597995459	1126.84948926645	15.3506734433962	744.124619979864	1.6238473008702	1203.53123087912	-1	1	1	1	-1	-1	-1	1	-1	1	1	-1	1	-1	-1	-1	1	1	-1	-1	1	1	1	1	-1	-1	-1	1	-1	-1	-1	1	1	-1	-1	-1	-1	-1	1	1	-1	1	-1	1
1237.42846691418	1138.83167454516	14.1037148446884	753.467178269788	1.61911435345558	1172.39315515893	1	-1	-1	-1	1	1	1	-1	1	-1	-1	1	-1	1	1	1	-1	-1	1	1	-1	-1	-1	-1	1	1	1	-1	-1	-1	-1	1	1	-1	-1	-1	-1	-1	1	1	-1	1	-1	1
1126.60310329572	1061.77762871031	15.6726621744263	719.574332744858	1.57923127534198	1132.73173994374	1	-1	-1	-1	1	1	1	-1	1	-1	-1	1	-1	1	1	1	-1	-1	1	1	-1	-1	-1	-1	1	1	1	-1	1	1	1	-1	-1	1	1	1	1	1	-1	-1	1	-1	1	-1
1256.3491620029	1136.98541033594	12.1906342510931	728.373804778106	1.6238473008702	1215.83392215934	-1	1	1	1	-1	-1	-1	1	1	-1	-1	1	-1	1	1	1	1	1	-1	-1	1	1	1	1	-1	-1	-1	1	-1	-1	-1	1	1	-1	-1	-1	-1	-1	1	1	-1	1	-1	1
1237.42846691418	1138.83167454516	14.1037148446884	753.467178269788	1.61911435345558	1179.57095133647	1	-1	-1	-1	1	1	1	-1	1	-1	-1	1	-1	1	1	1	-1	-1	1	1	-1	-1	-1	-1	1	1	1	1	-1	-1	-1	1	1	-1	-1	-1	-1	-1	1	1	-1	1	-1	1
1255.59307732477	1134.7516578168	12.1906342510931	777.521345323426	1.60760531462821	1167.26826005626	1	-1	-1	-1	-1	-1	-1	1	-1	1	1	-1	1	-1	-1	-1	1	1	-1	-1	1	1	1	1	1	1	-1	1	-1	-1	-1	1	1	-1	-1	-1	-1	-1	1	1	-1	1	-1	1
1257.79988175645	1136.34504255908	12.1906342510931	780.425667255142	1.60760531462821	1167.26826005626	-1	1	1	1	-1	-1	-1	1	-1	1	1	-1	1	-1	-1	-1	1	1	-1	-1	1	1	1	1	-1	-1	-1	1	-1	-1	-1	1	1	-1	-1	-1	-1	-1	1	1	-1	1	-1	1
994.769553016867	1070.42755679181	19.6896533356857	700	1.59377389719731	1226.74606112973	1	-1	-1	-1	1	1	1	-1	1	-1	-1	1	-1	1	1	1	-1	-1	1	1	-1	-1	-1	-1	1	1	-1	1	-1	-1	-1	1	1	-1	-1	-1	-1	-1	1	1	-1	1	-1	1
1087.55935705896	968.960832157719	8.50801611043553	782.83386900549	1.5658903052984	1108.38700298976	-1	1	1	1	-1	-1	-1	1	-1	1	1	-1	1	-1	-1	-1	1	1	-1	-1	1	1	1	1	-1	-1	-1	1	-1	-1	-1	-1	-1	1	1	1	1	1	-1	-1	1	-1	1	-1
1183.09034313533	1060.65602835221	10.086723683429	764.261809062794	1.60457173160025	1085.55663015048	1	-1	-1	-1	1	1	1	-1	1	-1	-1	1	-1	1	1	1	-1	-1	1	1	-1	-1	-1	-1	1	1	1	-1	1	1	1	-1	-1	1	1	1	1	1	-1	-1	1	-1	1	-1
1195.26594634882	1079.37819884458	14.0939546014329	746.532821730212	1.57355310063954	1155.56211278302	-1	1	1	1	-1	-1	-1	1	-1	1	1	-1	1	-1	-1	-1	1	1	-1	-1	1	1	1	1	-1	-1	-1	1	-1	-1	-1	1	1	-1	-1	-1	1	1	-1	-1	1	-1	1	-1
1199.47611513535	1073.77547163614	14.0939546014329	748.286482447828	1.57709336398606	1135.71950728261	-1	1	1	1	-1	-1	-1	1	-1	1	1	-1	1	-1	-1	-1	1	1	-1	-1	1	1	1	1	-1	-1	-1	1	-1	-1	-1	1	1	-1	-1	-1	-1	-1	1	1	1	-1	1	-1
1257.79988175645	1136.34504255908	12.1906342510931	780.425667255142	1.60760531462821	1167.26826005626	-1	1	1	1	-1	-1	-1	1	-1	1	1	-1	1	-1	-1	-1	1	1	-1	-1	1	1	1	1	-1	-1	-1	1	-1	-1	-1	1	1	-1	-1	-1	-1	-1	1	1	-1	1	-1	1
1200.52133591882	1067.2488171926	10.086723683429	755.575476839443	1.62081371784224	1098.56566210309	-1	1	-1	-1	1	1	1	-1	1	-1	-1	1	-1	1	1	1	-1	-1	1	1	-1	-1	-1	-1	1	1	1	-1	1	1	1	-1	-1	1	1	1	1	1	-1	-1	1	-1	1	-1
1257.79988175645	1136.34504255908	12.1906342510931	780.425667255142	1.60760531462821	1167.26826005626	-1	1	1	1	-1	-1	-1	1	-1	1	1	-1	1	-1	-1	-1	1	1	-1	-1	1	1	1	1	-1	-1	-1	1	-1	-1	-1	1	1	-1	-1	-1	-1	-1	1	1	-1	1	-1	1
1191.4387247734	1076.65455648638	14.0939546014329	741.414624982594	1.57355310063954	1155.56211278302	-1	1	1	1	-1	-1	-1	1	-1	1	1	-1	1	-1	-1	-1	1	1	-1	-1	1	1	1	1	-1	-1	-1	1	-1	-1	-1	1	1	-1	-1	-1	-1	-1	1	1	1	-1	1	-1
1126.60310329572	1061.77762871031	15.6726621744263	719.574332744858	1.57923127534198	1132.73173994374	1	-1	-1	-1	1	1	1	-1	1	-1	-1	1	-1	1	1	1	-1	-1	1	1	-1	-1	-1	-1	1	1	1	-1	1	1	1	-1	-1	1	1	1	1	1	-1	-1	1	-1	1	-1
1257.79988175645	1136.34504255908	12.1906342510931	780.425667255142	1.60760531462821	1167.26826005626	-1	1	1	1	-1	-1	-1	1	-1	1	1	-1	1	-1	-1	-1	1	1	-1	-1	1	1	1	1	-1	-1	-1	1	-1	-1	-1	1	1	-1	-1	-1	-1	-1	1	1	-1	1	-1	1
1196.79231889288	1080.46292255128	14.0939546014329	748.58638562852	1.57355310063954	1155.56211278302	-1	1	1	1	-1	-1	-1	1	-1	1	1	-1	1	-1	-1	-1	1	1	-1	-1	1	1	1	1	-1	-1	-1	1	-1	-1	-1	1	1	-1	-1	-1	-1	-1	1	1	-1	-1	1	-1
1180.62236686036	1055.19460935848	13.2467628757321	719.274429564165	1.5827715386885	1112.88913444333	1	-1	-1	-1	1	1	1	-1	1	-1	-1	1	-1	1	1	1	-1	-1	1	1	-1	-1	-1	-1	1	1	1	-1	1	1	1	-1	-1	1	1	1	1	1	-1	-1	1	-1	1	-1
1005.11230936838	1069.74840359048	19.9502158319242	741.220298048148	1.58580512171646	1214.44336984952	-1	-1	-1	-1	-1	-1	-1	1	-1	1	1	-1	1	-1	-1	-1	1	1	-1	-1	1	1	1	1	-1	-1	-1	1	-1	-1	-1	1	1	-1	-1	-1	-1	-1	1	1	-1	1	-1	1
1163.70083949702	1114.33937229332	16.1952411227808	753.767081450481	1.6047042984298	1175.19263168779	1	-1	-1	-1	1	1	1	-1	1	-1	-1	1	-1	1	1	1	-1	-1	1	1	-1	-1	-1	-1	1	1	1	-1	1	1	1	1	1	-1	-1	-1	-1	-1	1	1	-1	1	-1	1
1108.93274111693	973.819793201178	8.25965056820871	774.137244244416	1.60457173160025	1108.38700298976	-1	1	1	1	-1	-1	-1	1	-1	1	1	-1	1	1	1	1	-1	-1	1	1	-1	-1	1	1	-1	-1	-1	1	-1	-1	-1	-1	-1	1	1	1	1	1	-1	-1	1	-1	1	-1
1264.83382295665	1141.96201514766	13.0515231586729	777.521345323426	1.60760531462821	1167.26826005626	1	-1	-1	-1	1	1	1	-1	1	1	1	-1	1	-1	-1	-1	1	1	-1	-1	1	1	1	1	-1	-1	-1	1	-1	-1	-1	1	1	-1	-1	-1	-1	-1	1	1	-1	1	-1	1
1176.31696490836	1046.2335675275	10.086723683429	755.575476839443	1.60457173160025	1062.30269128021	1	-1	-1	-1	1	1	1	-1	1	-1	-1	1	-1	1	1	1	-1	-1	1	1	-1	-1	-1	-1	1	1	1	-1	1	1	1	-1	-1	1	1	1	1	1	-1	-1	1	-1	1	-1
1128.748571966	1063.36603650397	15.6726621744263	722.478654676574	1.57923127534198	1132.73173994374	-1	1	1	-1	1	1	1	-1	1	-1	-1	1	-1	1	1	1	-1	-1	1	1	-1	-1	-1	-1	1	1	1	-1	1	1	1	-1	-1	1	1	1	1	1	-1	-1	1	-1	1	-1
1257.79988175645	1136.34504255908	12.1906342510931	780.425667255142	1.60760531462821	1167.26826005626	-1	1	1	1	-1	-1	-1	1	-1	1	1	-1	1	-1	-1	-1	1	1	-1	-1	1	1	1	1	-1	-1	-1	1	-1	-1	-1	1	1	-1	-1	-1	-1	-1	1	1	-1	1	-1	1
1228.99354253751	1109.98599334303	13.7693418240866	753.467178269788	1.61328348933065	1144.43788721698	1	-1	-1	-1	1	1	1	-1	1	-1	-1	1	-1	1	1	1	-1	-1	1	1	-1	-1	-1	-1	1	1	1	-1	1	1	1	-1	-1	1	1	1	-1	-1	1	1	-1	1	-1	1
1126.60310329572	1061.77762871031	15.6726621744263	719.574332744858	1.57923127534198	1132.73173994374	1	-1	-1	-1	1	1	1	-1	1	-1	-1	1	-1	1	1	1	-1	-1	1	1	-1	-1	-1	-1	1	1	1	-1	1	1	1	-1	-1	1	1	1	1	1	-1	-1	1	-1	1	-1
1170.36277616948	1046.80999186664	11.4604312961077	790.762812923933	1.55148025027262	1084.16607784066	1	-1	-1	-1	1	1	1	-1	1	-1	-1	-1	1	-1	-1	-1	1	1	-1	-1	1	1	-1	-1	1	1	1	-1	1	1	1	-1	-1	1	1	1	1	1	-1	1	-1	-1	1	-1
1126.60310329572	1061.77762871031	15.6726621744263	719.574332744858	1.57923127534198	1132.73173994374	1	-1	-1	-1	1	1	1	-1	1	-1	-1	1	-1	1	1	1	-1	-1	1	1	-1	-1	-1	-1	1	1	1	-1	1	1	1	-1	-1	1	1	1	1	1	-1	-1	1	-1	1	-1
1126.60310329572	1061.77762871031	15.6726621744263	719.574332744858	1.57923127534198	1132.73173994374	1	-1	-1	-1	1	1	1	-1	1	-1	-1	1	-1	1	1	1	-1	-1	1	1	-1	-1	-1	-1	1	1	1	-1	1	1	1	-1	-1	1	1	1	1	1	-1	-1	1	-1	1	-1
1196.79231889288	1097.14377496345	14.0939546014329	748.58638562852	1.57355310063954	1201.82948279458	-1	1	1	1	-1	-1	-1	1	-1	1	1	-1	1	-1	-1	-1	1	1	-1	-1	1	1	1	1	-1	-1	-1	1	-1	-1	-1	1	1	-1	-1	-1	-1	-1	1	1	-1	1	1	-1
1087.44913886406	1103.45738581911	17.7765727420904	744.124619979864	1.58226485836994	1214.44336984952	-1	1	1	1	-1	-1	-1	1	-1	1	1	-1	1	-1	-1	-1	1	1	-1	-1	1	1	1	1	-1	-1	-1	1	-1	-1	-1	1	1	-1	-1	-1	-1	-1	1	1	-1	1	-1	1
1257.79988175645	1136.34504255908	12.1906342510931	780.425667255142	1.60760531462821	1167.26826005626	-1	1	1	1	-1	-1	-1	1	-1	1	1	-1	1	-1	-1	-1	1	1	-1	-1	1	1	1	1	-1	-1	-1	1	-1	-1	-1	1	1	-1	-1	-1	-1	-1	1	1	-1	1	-1	1
1186.88549422262	1072.36771361269	13.7595815808311	746.532821730212	1.56772223651461	1155.56211278302	-1	1	1	1	-1	-1	-1	1	-1	1	1	-1	1	-1	-1	-1	1	1	-1	-1	1	1	1	1	-1	-1	-1	1	-1	-1	-1	-1	-1	1	1	1	1	1	-1	-1	1	-1	1	-1
1081.94898483551	1099.13708192419	17.7765727420904	735.738190937206	1.58226485836994	1214.44336984952	-1	1	1	1	-1	-1	-1	1	-1	1	1	-1	1	-1	-1	-1	1	1	-1	-1	1	1	1	1	-1	-1	-1	1	-1	-1	-1	1	1	-1	-1	-1	-1	-1	1	1	-1	1	-1	1
1015.20790126806	1060.89223865299	19.3552803150839	715.112567096201	1.5914832964189	1151.12990670338	1	-1	-1	-1	1	1	1	-1	1	-1	-1	1	-1	1	1	1	-1	-1	1	1	-1	-1	-1	-1	1	1	1	-1	1	1	1	-1	-1	1	1	1	1	1	-1	-1	1	-1	1	-1
1237.42846691418	1138.83167454516	14.1037148446884	753.467178269788	1.61911435345558	1179.57095133647	1	-1	-1	-1	1	1	1	-1	1	-1	-1	1	-1	1	1	1	-1	-1	1	1	-1	-1	-1	-1	1	1	1	1	-1	-1	-1	1	1	-1	-1	-1	-1	-1	1	1	-1	1	-1	1
1162.41324758683	1068.80819201584	14.8117732668466	738.229469878332	1.57923127534198	1120.42904866353	-1	1	1	1	-1	-1	-1	1	-1	1	1	-1	1	-1	-1	-1	1	-1	1	1	-1	-1	-1	-1	1	1	1	-1	1	1	1	-1	-1	1	1	1	1	1	-1	-1	1	-1	1	-1
1126.60310329572	1061.77762871031	15.6726621744263	719.574332744858	1.57923127534198	1132.73173994374	1	-1	-1	-1	1	1	1	-1	1	-1	-1	1	-1	1	1	1	-1	-1	1	1	-1	-1	-1	-1	1	1	1	-1	1	1	1	-1	-1	1	1	1	1	1	-1	-1	1	-1	1	-1
1228.99354253751	1109.98599334303	13.7693418240866	753.467178269788	1.61328348933065	1144.43788721698	1	-1	-1	-1	1	1	1	-1	1	-1	-1	1	-1	1	1	1	-1	-1	1	1	-1	-1	-1	-1	1	1	1	-1	1	1	1	-1	-1	1	1	-1	-1	-1	1	1	-1	1	-1	1
1164.85322229261	1078.65149415777	15.1461462874483	731.503331824789	1.5850621394669	1155.56211278302	-1	1	1	1	-1	-1	-1	1	-1	1	1	-1	1	-1	-1	-1	1	1	1	1	-1	-1	-1	-1	-1	-1	-1	1	-1	-1	-1	1	1	-1	-1	-1	-1	-1	1	1	-1	1	1	-1
1185.2045678685	1059.97231734313	13.2467628757321	715.112567096201	1.59266996545013	1109.47780107348	1	-1	-1	-1	1	1	1	-1	1	-1	-1	1	-1	1	1	1	-1	-1	1	1	-1	-1	-1	-1	1	1	1	-1	1	1	1	-1	-1	1	1	1	1	1	-1	-1	1	-1	1	-1
1195.00597995459	1134.1032582976	15.3506734433962	744.124619979864	1.6238473008702	1214.44336984952	-1	1	1	1	-1	-1	-1	1	-1	1	1	-1	1	-1	-1	-1	1	1	-1	-1	1	1	1	1	-1	-1	-1	1	-1	-1	-1	1	1	-1	-1	-1	-1	-1	1	1	-1	1	-1	1
1195.26594634882	1079.37819884458	14.0939546014329	746.532821730212	1.57355310063954	1155.56211278302	-1	1	1	1	-1	-1	-1	1	-1	1	1	-1	1	-1	-1	-1	1	1	-1	-1	1	1	1	1	-1	-1	-1	1	-1	-1	-1	1	1	-1	-1	1	1	1	-1	-1	1	-1	1	-1
1114.11470517025	1031.4916484272	15.6726621744263	719.574332744858	1.56298928909999	1096.46876912088	1	-1	-1	-1	1	1	1	-1	1	-1	-1	1	-1	1	1	1	-1	-1	1	1	-1	-1	-1	-1	1	1	1	-1	1	1	1	-1	-1	1	1	1	1	1	-1	-1	1	-1	1	-1
[truncated: 56 more columns]
